# Supplementary material for: Wounding Triggers Wax Biosynthesis in Arabidopsis Leaves in an Abscisic Acid–Dependent and Jasmonoyl-Isoleucine-Dependent Manner
Source: Plant Cell Physiol. 2023 Oct 31;65(6):928–38. doi: 10.1093/pcp/pcad137 (PMC11209552; doi:10.1093/pcp/pcad137)
Supplement: pcad137_Supp [file pcad137_supp.zip]

Archive with 9 entries (9 files):
- pcp-2023-e-00147-File008.pdf
- pcp-2023-e-00147-File009.xlsx
- pcp-2023-e-00147-File010.xlsx
- pcp-2023-e-00147-File011.xlsx
- pcp-2023-e-00147-File012.xlsx
- pcp-2023-e-00147-File013.xlsx
- pcp-2023-e-00147-File014.xlsx
- pcp-2023-e-00147-File015.xlsx
- pcp-2023-e-00147-File016.xlsx
