# Supplementary material for: Wounding Triggers Wax Biosynthesis in Arabidopsis Leaves in an Abscisic Acid–Dependent and Jasmonoyl-Isoleucine-Dependent Manner
Source: Plant Cell Physiol. 2023 Oct 31;65(6):928–38. doi: 10.1093/pcp/pcad137 (PMC11209552; doi:10.1093/pcp/pcad137)
Supplement: pcad137_Supp [file pcad137_supp.zip › pcp-2023-e-00147-File009.xlsx]

## Sheet: Microarray data (Kaever 2015)
Selected transcripts of wax biosynthesis and its regulation, which show a wound dependent but jasmonate independent pattern.
Data taken from a microarray transcriptome data set of a wound time course of Arabidopsis thaliana (col-0) wild type (WT) and jasmonate-deficient dde2-2 mutant plants (dde) (Kaever et al., 2015).
Gene name	Gene function		WT0_R1	WT0_R2	WT0_R3	WT30_R1	WT30_R2	WT30_R3	WT120_R1	WT120_R2	WT120_R3	dde0_R1	dde0_R2	dde0_R3	dde30_R1	dde30_R2	dde30_R3	dde120_R1	dde120_R2	dde120_R3	s/n_FDR
AT4G24510	ECERIFERUM 2 (CER2)		4728.47	6297.49	4051.93	4364.71	5205.15	4123.41	29930.8	25486.3	23306.2	4784.5	4019.4	3600.55	4825.75	5731.39	5249.07	23251.5	22670.1	24276.1	0.0032619
AT5G57800	ECERIFERUM 3 (CER3)		11637.1	18442.8	14145.6	11168.6	12491.3	11209.3	16331.9	21347.3	18008	11985.5	14063.5	9717.54	11124.3	12029	11522.5	23270.4	26540.4	30819.6	0.00914006
AT3G47600	MYB94 transcription factor (MYB94)		560.479	819.855	546.92	429.754	419.396	470.613	1285.26	976.621	1067.53	663.166	606.145	570.154	457.544	776.935	507.657	1190.85	1298.87	1744.23	0.0106694
AT5G62470	MYB96 transcription factor (MYB96)		1587.75	2742.16	2623.28	19656.5	13400.1	10696.9	12262.3	17376.3	16269	2335.86	4863.28	2948.18	24338.2	17102.5	22972	10545.5	31019.7	28286.7	0.0567352

## Sheet: CER1
	dde2-2			CER 1								aao3-4			Cer1								myb96-1			CER 1
	Ct A	Ct B	Ct Mean	Ct Mean	fold over reference	relative expression mean of controls=1	fold over reference mean	fold over reference SEM	relative expression mean	relative expression SEM		Ct A	Ct B	Ct Mean	Ct Mean	fold over reference	relative expression mean of controls=1	fold over reference mean	fold over reference SEM	relative expression mean	relative expression SEM		Ct A	Ct B	Ct Mean	Ct Mean	fold over reference	relative expression mean of controls=1	fold over reference mean	fold over reference SEM	relative expression mean	relative expression SEM
	ML II	WT 0	20.2082	28.7427	0.00269696	1.19545	0.00225601	0.00112835	1	0.50015		ML I	WT 0	15.8337	22.0105	0.0138235	1.27401	0.0108504	0.00234141	1	0.215789		ML II	WT 0	20.3118	27.655	0.00615859	0.77496	0.00794698	0.00233683	1	0.294053
	ML III	WT 0	18.0749	26.058	0.00395222	1.75186						ML II	WT 0	15.3286	22.655	0.00623067	0.574232						ML III	WT 0	16.0545	23.6693	0.00510171	0.641968
	ML IV	WT 0	19.6156	32.6541	0.00011886	0.052686						ML III	WT 0	18.7802	25.1024	0.0124971	1.15176						ML IV	WT 0	19.4028	25.7154	0.0125806	1.58307
	ML II	WT 30	20.3546	26.9568	0.0102932	4.56255	0.0130827	0.00368214	5.79904	1.63215		ML I	WT 30	16.2625	20.1558	0.067297	6.20224	0.0425367	0.0188095	3.92027	1.73352		ML II	WT 30	19.9255	26.7859	0.00860639	1.08298	0.0240365	0.0194359	3.02461	2.4457
	ML III	WT 30	18.7572	25.6229	0.00857508	3.80099						ML II	WT 30	18.1683	25.6412	0.00562932	0.51881						ML III	WT 30	23.3445	27.7411	0.0474783	5.97438
	ML IV	WT 30	19.3119	24.9286	0.0203799	9.03359						ML III	WT 30	24.3342	28.527	0.0546837	5.03977						ML IV	WT 30	18.2326	24.1961	0.0160249	2.01647
	ML II	WT 120	21.2079	26.1583	0.0323414	14.3356	0.0467958	0.0179666	20.7427	7.96388		ML I	WT 120	17.5775	20.0504	0.18013	16.6012	0.157259	0.0450424	14.4933	4.1512		ML II	WT 120	21.415	24.5541	0.113512	14.2836	0.088339	0.0177788	11.116	2.23717
	ML III	WT 120	21.6565	26.948	0.0255327	36.5749						ML II	WT 120	17.7248	19.9008	0.221283	20.3939						ML III	WT 120	19.9586	24.1694	0.0540039	6.79553
	ML IV	WT 120	20.398	23.9972	0.0825134	11.3176						ML III	WT 120	20.9332	24.7622	0.0703636	6.48486						ML IV	WT 120	19.5176	22.8761	0.0975016	12.269
	ML II	WT 300	20.9621	24.939	0.0635082	28.1506	0.0679028	0.0104217	30.0986	4.61953		ML I	WT 300	20.6174	22.1396	0.348133	32.0847	0.348138	0.00493846	32.0851	0.455139		ML II	WT 300	19.547	22.6465	0.116668	14.6808	0.170099	0.0374202	21.4043	4.70873
	ML III	WT 300	21.3385	25.5913	0.0524549	23.2512						ML II	WT 300	17.4157	18.9739	0.339587	31.2971						ML III	WT 300	21.9062	23.952	0.242198	30.4768
	ML IV	WT 300	19.3038	22.8144	0.0877453	38.894						ML III	WT 300	23.2515	24.7387	0.356694	32.8737						ML IV	WT 300	20.1997	22.923	0.151432	19.0553
	ML II	dde 0	19.64	28.0486	0.00294265	1.30436	0.00652995	0.00198872	2.89446	0.88152		ML I	aao3-4 0	15.8576	22.1121	0.0130982	1.20716	0.0130821	0.00188787	1.20567	0.17399		ML II	myb96 0	18.0674	26.6154	0.00267177	0.336199	0.022043	0.0128074	2.77376	1.61161
	ML III	dde 0	20.8692	28.0618	0.00683581	3.03004						ML II	aao3-4 0	16.732	22.6671	0.0163438	1.50628						ML III	myb96 0	19.7376	25.5978	0.0172146	2.16619
	ML IV	dde 0	19.3797	26.051	0.00981138	4.34899						ML III	aao3-4 0	21.1996	27.872	0.00980412	0.903569						ML IV	myb96 0	19.0879	23.5226	0.0462426	5.81888
	ML II	dde 30	20.86	27.631	0.00915633	4.05863	0.0144721	0.00349994	6.41491	1.55138		ML I	aao3-4 30	16.2004	21.3313	0.0285394	2.63025	0.0249439	0.00956139	2.29888	0.881198		ML II	myb96 30	18.1437	23.9373	0.0180284	2.26859	0.0214061	0.00675579	2.69362	0.850108
	ML III	dde 30	20.5712	26.8161	0.013186	5.84482						ML II	aao3-4 30	15.4375	22.6208	0.00688072	0.634141						ML III	myb96 30	18.2761	24.6855	0.0117651	1.48045
	ML IV	dde 30	20.2238	25.7922	0.0210741	9.34129						ML III	aao3-4 30	23.0371	27.7024	0.0394116	3.63226						ML IV	myb96 30	19.3914	24.2518	0.0344248	4.33181
	ML II	dde 120	21.0292	24.494	0.090577	40.1491	0.0779952	0.0224435	34.5721	9.94828		ML I	aao3-4 120	17.2939	20.2674	0.127315	11.7336	0.0803662	0.0239052	7.40671	2.20315		ML II	myb96 120	18.9614	25.1245	0.0139554	1.75606	0.0214917	0.00484829	2.70438	0.610079
	ML III	dde 120	21.3442	26.2061	0.0343894	15.2434						ML II	aao3-4 120	16.7368	20.6865	0.0647185	5.96459						ML III	myb96 120	20.2509	25.2839	0.0305438	3.84345
	ML IV	dde 120	19.622	22.8194	0.109019	48.3238						ML III	aao3-4 120	21.2612	25.6103	0.0490654	4.52197						ML IV	myb96 120	20.1758	25.8214	0.0199758	2.51363
	ML II	dde 300	20.7274	22.8127	0.235642	104.451	0.225749	0.00513443	100.066	2.27589		ML I	aao3-4 300	18.2899	21.7448	0.0911965	8.40486	0.0992296	0.0128609	9.14521	1.18529		ML II	myb96 300	19.3744	24.299	0.032927	4.14334	0.0642934	0.0179664	8.0903	2.26078
	ML III	dde 300	21.5504	23.7452	0.218418	96.8159						ML II	aao3-4 300	16.7975	20.4043	0.0820845	7.56508						ML III	myb96 300	19.8265	23.7745	0.064795	8.15341
	ML IV	dde 300	21.5815	23.7452	0.223188	98.9304						ML III	aao3-4 300	21.8857	24.8926	0.124408	11.4657						ML IV	myb96 300	21.0378	24.4314	0.0951583	11.9741

## Sheet: CER2
	dde2-2			CER 2								aao3-4			CER 2								myb96-1			CER 2
	Ct A	Ct B	Ct Mean	Ct Mean	fold over reference	relative expression mean of controls=1	fold over reference mean	fold over reference SEM	relative expression mean	relative expression SEM		Ct A	Ct B	Ct Mean	Ct Mean	fold over reference	relative expression mean of controls=1	fold over reference mean	fold over reference SEM	relative expression mean	relative expression SEM		Ct A	Ct B	Ct Mean	Ct Mean	fold over reference	relative expression mean of controls=1	fold over reference mean	fold over reference SEM	relative expression mean	relative expression SEM
	ML II	WT 0	20.1419	25.0461	0.0333942	0.430635	0.0775464	0.0611274	1	0.788269		ML I	WT 0	19.0718	23.8388	0.0367264	0.813516	0.0451453	0.0113334	1	0.251043		ML II	WT 0	20.3118	24.7639	0.0456867	0.93056	0.0490959	0.00264581	1	0.0538906
	ML III	WT 0	18.0749	21.1135	0.121699	1.56936						ML II	WT 0	19.0855	24.0911	0.0311289	0.689528						ML III	WT 0	21.6316	25.8343	0.0543053	1.10611
	ML IV	WT 0	19.6156	21.6494	0.244222	3.14937						ML III	WT 0	22.5473	26.4345	0.0675805	1.49696						ML IV	WT 0	19.4028	23.8049	0.0472956	0.963332
	ML II	WT 30	19.9823	24.8815	0.0335112	0.432144	0.187429	0.0818402	2.41699	1.05537		ML I	WT 30	19.5285	23.3922	0.0686923	1.52158	0.0630276	0.00983827	1.39611	0.217925		ML II	WT 30	19.9255	24.6847	0.0369266	0.752132	0.041136	0.00368084	0.837872	0.0749725
	ML III	WT 30	18.7572	20.967	0.216166	2.78756						ML II	WT 30	21.8423	26.3527	0.0438763	0.971891						ML III	WT 30	23.3445	27.7113	0.0484711	0.987274
	ML IV	WT 30	19.3119	20.9895	0.31261	4.03127						ML III	WT 30	24.3342	28.0423	0.0765141	1.69484						ML IV	WT 30	19.1068	23.8243	0.0380104	0.774209
	ML II	WT 120	22.1318	25.1147	0.126491	1.63117	0.385366	0.129647	4.9695	1.67187		ML I	WT 120	21.4561	24.1739	0.152004	3.36699	0.34138	0.0947096	7.56181	2.09788		ML II	WT 120	21.415	22.5548	0.453836	9.24388	0.324828	0.0790806	6.61621	1.61074
	ML III	WT 120	21.6565	22.6506	0.502042	6.47408						ML II	WT 120	21.9735	23.1825	0.432581	9.73646						ML III	WT 120	19.9586	22.4239	0.181085	3.68839
	ML IV	WT 120	20.398	21.3205	0.527566	6.80324						ML III	WT 120	20.9332	22.1191	0.439555	9.58199						ML IV	WT 120	19.5176	21.0759	0.339564	6.91635
	ML II	WT 300	20.4746	21.464	0.50368	6.49521	0.513103	0.0429733	6.61673	0.554162		ML I	WT 300	20.6174	21.693	0.474452	10.5094	0.32642	0.0765431	7.23043	1.69548		ML II	WT 300	19.547	22.4766	0.131247	2.67328	0.178837	0.0341675	3.6426	0.695935
	ML III	WT 300	21.3385	22.0953	0.591798	7.63154						ML II	WT 300	21.1927	23.3862	0.218618	4.84255						ML III	WT 300	21.9062	23.9348	0.245101	4.9923
	ML IV	WT 300	19.3038	20.4757	0.443832	5.72344						ML III	WT 300	23.2515	25.0564	0.286189	6.3393						ML IV	WT 300	20.1997	22.8421	0.160162	3.26223
	ML II	dde 0	19.8501	23.9226	0.0594364	0.766462	0.18207	0.0613473	2.34789	0.791105		ML I	aao3-4 0	19.001	23.3135	0.0503285	1.11481	0.0504212	0.00082493	1.11687	0.0182728		ML II	myb96 0	18.0674	23.8236	0.0185011	0.376837	0.0352621	0.0157932	0.71823	0.321681
	ML III	dde 0	20.8692	22.9278	0.240037	3.0954						ML II	aao3-4 0	19.911	24.1793	0.0518942	1.14949						ML III	myb96 0	19.7376	23.641	0.0668283	1.36118
	ML IV	dde 0	19.3797	21.3986	0.246737	3.18179						ML III	aao3-4 0	21.1996	25.5494	0.049041	1.08629						ML IV	myb96 0	19.0879	24.6992	0.0204569	0.416673
	ML II	dde 30	21.1503	25.2778	0.0572135	0.737798	0.204443	0.0786883	2.6364	1.01473		ML I	aao3-4 30	19.2735	23.0716	0.0718886	1.59238	0.0706632	0.0095485	1.56524	0.211506		ML II	myb96 30	18.1437	23.3865	0.0264096	0.537919	0.0315349	0.00720451	0.642314	0.146744
	ML III	dde 30	20.86	22.9808	0.229912	2.96483						ML II	aao3-4 30	20.2538	24.4769	0.0535461	1.18608						ML III	myb96 30	18.2761	22.7259	0.0457601	0.932056
	ML IV	dde 30	20.5712	22.1874	0.326205	4.20657						ML III	aao3-4 30	23.0371	26.5674	0.0865549	1.91725						ML IV	myb96 30	19.3914	24.8695	0.0224352	0.456967
	ML II	dde 120	21.4005	24.627	0.106837	1.37772	0.287994	0.145764	3.71383	1.8797		ML I	aao3-4 120	20.6494	22.0139	0.38839	8.60312	0.39915	0.0107123	8.84145	0.237285		ML II	myb96 120	18.9614	22.7536	0.0721859	1.4703	0.0708775	0.00685394	1.44366	0.139603
	ML III	dde 120	19.622	20.4169	0.576381	7.43272						ML II	aao3-4 120	20.7159	21.9654	0.420574	9.31602						ML III	myb96 120	18.7241	22.8219	0.0584062	1.18964
	ML IV	dde 120	20.7274	23.1952	0.180764	2.33105						ML III	aao3-4 120	21.2612	22.6253	0.388485	8.60523						ML IV	myb96 120	20.1758	23.7833	0.0820406	1.67103
	ML II	dde 300	20.9762	22.8995	0.263653	3.39994	0.466997	0.109029	6.02217	1.40598		ML I	aao3-4 300	21.7351	25.1243	0.0954491	2.11427	0.169608	0.048958	3.75694	1.08446		ML II	myb96 300	19.3744	23.6254	0.0525211	1.06977	0.0724087	0.0113913	1.47484	0.232021
	ML III	dde 300	21.5504	22.549	0.500478	6.45392						ML II	aao3-4 300	20.8013	23.5256	0.151316	3.35175						ML III	myb96 300	19.8265	23.2691	0.0919778	1.87343
	ML IV	dde 300	21.5815	22.2325	0.636861	8.21265						ML III	aao3-4 300	21.8857	23.8178	0.262059	5.8048						ML IV	myb96 300	21.0378	24.8192	0.072727	1.48133

## Sheet: Cer3
	dde2-2			Cer3								aao3-4			CER 3								myb96-1			Cer3
	Ct A	Ct B	Ct Mean	Ct Mean	fold over reference	relative expression mean of controls=1	fold over reference mean	fold over reference SEM	relative expression mean	relative expression SEM		Ct A	Ct B	Ct Mean	Ct Mean	fold over reference	relative expression mean of controls=1	fold over reference mean	fold over reference SEM	relative expression mean	relative expression SEM		Ct A	Ct B	Ct Mean	Ct Mean	fold over reference	relative expression mean of controls=1	fold over reference mean	fold over reference SEM	relative expression mean	relative expression SEM
	ML II	WT 0	15.7911	22.3158	0.0108615	0.438699	0.0247584	0.00917696	1	0.370661		ML I	WT 0	15.8337	21.5008	0.0196811	0.350674	0.0561237	0.0372489	1	0.663693		ML II	WT 0	20.3118	25.1794	0.0342549	1.36144	0.0251608	0.0107474	1	0.42715
	ML III	WT 0	18.8282	24.3795	0.0213238	0.861276						ML II	WT 0	15.3286	21.1186	0.0180742	0.322043						ML III	WT 0	16.0545	24.1146	0.00374673	0.148912
	ML IV	WT 0	19.9053	24.4757	0.0420898	1.70002						ML III	WT 0	22.5473	25.4839	0.130616	2.32728						ML IV	WT 0	19.4028	24.1405	0.0374806	1.48965
	ML II	WT 30	16.921	22.0513	0.0285496	1.15313	0.037309	0.00560819	1.50693	0.226517		ML I	WT 30	16.2625	20.5779	0.0502276	0.894945	0.0789387	0.0441041	1.40651	0.785836		ML II	WT 30	19.9255	25.2566	0.0248423	0.987342	0.0484888	0.0131366	1.92716	0.522105
	ML III	WT 30	18.9739	23.7851	0.0356216	1.43877						ML II	WT 30	18.1683	23.7374	0.0210635	0.375306						ML III	WT 30	23.3445	27.1763	0.0702286	2.7912
	ML IV	WT 30	19.4292	23.8173	0.0477559	1.92888						ML III	WT 30	24.3342	26.9291	0.165525	2.94928						ML IV	WT 30	19.1068	23.4174	0.0503956	2.00294
	ML II	WT 120	17.7817	21.4825	0.0769023	3.10611	0.13582	0.0358349	5.48582	1.44739		ML I	WT 120	17.5775	20.718	0.113403	2.02059	0.196489	0.0508555	3.501	0.906132		ML II	WT 120	21.415	23.2973	0.271258	10.781	0.184834	0.0506378	7.34612	2.01257
	ML III	WT 120	21.861	24.8051	0.129938	5.24825						ML II	WT 120	17.7248	20.1419	0.187225	3.33593						ML III	WT 120	19.9586	23.341	0.0958975	3.81139
	ML IV	WT 120	20.9549	23.2723	0.200619	8.10309						ML III	WT 120	20.9332	22.7249	0.28884	5.14648						ML IV	WT 120	19.5176	21.9338	0.187346	7.44596
	ML II	WT 300	19.2804	22.0123	0.150525	6.07974	0.139385	0.00791026	5.62982	0.319499		ML I	WT 300	20.6174	22.56	0.260136	4.63505	0.336543	0.062712	5.99645	1.11739		ML II	WT 300	19.547	22.2577	0.152756	6.0712	0.168447	0.0307193	6.69481	1.22092
	ML III	WT 300	21.6854	24.6959	0.124087	5.0119						ML II	WT 300	17.4157	19.2085	0.288608	5.14236						ML III	WT 300	21.9062	24.0408	0.227735	9.0512
	ML IV	WT 300	19.8737	22.6741	0.143545	5.79782						ML III	WT 300	23.2515	24.369	0.460885	8.21195						ML IV	WT 300	20.1997	23.2015	0.124849	4.96205
	ML II	dde 0	16.2933	22.5297	0.0132634	0.535714	0.0275036	0.0071957	1.11088	0.290637		ML I	aao3-4 0	15.8576	20.7784	0.0330133	0.588223	0.0292549	0.00606765	0.521257	0.108112		ML II	myb96 0	18.0674	24.5857	0.010909	0.433574	0.0223012	0.00907836	0.886349	0.360814
	ML III	dde 0	21.2613	26.0402	0.0364257	1.47125						ML II	aao3-4 0	16.732	21.474	0.0373684	0.665823						ML III	myb96 0	19.7376	25.7257	0.0157534	0.62611
	ML IV	dde 0	19.7874	24.7166	0.0328215	1.32567						ML III	aao3-4 0	21.1996	27.0457	0.0173829	0.309725						ML IV	myb96 0	19.0879	23.7231	0.0402412	1.59936
	ML II	dde 30	18.6201	23.4244	0.0357895	1.44555	0.0409672	0.00521077	1.65468	0.210465		ML I	aao3-4 30	16.2004	20.2562	0.0601296	1.07138	0.0439576	0.0159007	0.783226	0.283315		ML II	myb96 30	18.1437	22.6254	0.0447569	1.77884	0.0327821	0.010525	1.30291	0.418309
	ML III	dde 30	20.8271	25.6341	0.0357235	1.44289						ML II	aao3-4 30	15.4375	21.7995	0.0121577	0.216624						ML III	myb96 30	18.2761	24.6809	0.0118021	0.469068
	ML IV	dde 30	20.7844	25.0668	0.0513887	2.07561						ML III	aao3-4 30	23.0371	27.106	0.0595854	1.06168						ML IV	myb96 30	19.3914	23.9722	0.0417872	1.66081
	ML II	dde 120	17.363	21.0062	0.0800363	3.2327	0.11252	0.0310904	4.54471	1.25575		ML I	aao3-4 120	17.2939	20.0999	0.142996	2.54788	0.156645	0.0279438	2.79106	0.497897		ML II	myb96 120	18.9614	23.8882	0.0328768	1.30667	0.0607391	0.0140076	2.41404	0.556724
	ML III	dde 120	21.613	25.2065	0.0828435	3.34608						ML II	aao3-4 120	16.7368	19.838	0.116534	2.07637						ML III	myb96 120	20.2509	24.044	0.0721396	2.86715
	ML IV	dde 120	20.5	23.0172	0.174679	7.05536						ML III	aao3-4 120	21.2612	23.51	0.210403	3.74892						ML IV	myb96 120	20.1758	23.871	0.077201	3.06831
	ML II	dde 300	20.5688	24.2187	0.0796643	3.21767	0.14003	0.0403418	5.65586	1.62942		ML I	aao3-4 300	18.2899	21.7332	0.0919283	1.63796	0.136428	0.0282038	2.43084	0.502529		ML II	myb96 300	19.3744	23.4	0.0614007	2.44034	0.0639141	0.00933458	2.54023	0.370998
	ML III	dde 300	21.859	24.8724	0.123851	5.00239						ML II	aao3-4 300	16.7975	19.7559	0.128657	2.29239						ML III	myb96 300	19.8265	24.1732	0.0491501	1.95344
	ML IV	dde 300	21.9042	24.1113	0.216574	8.74751						ML III	aao3-4 300	21.8857	24.2916	0.188698	3.36217						ML IV	myb96 300	18.948	22.5705	0.0811916	3.22692

## Sheet: WSD1
	dde2-2			WSD1								aao3-4			WSD1								myb96-1			WSD1
	Ct A	Ct B	Ct Mean	Ct Mean	fold over reference	relative expression mean of controls=1	fold over reference mean	fold over reference SEM	relative expression mean	relative expression SEM		Ct A	Ct B	Ct Mean	Ct Mean	fold over reference	relative expression mean of controls=1	fold over reference mean	fold over reference SEM	relative expression mean	relative expression SEM		Ct A	Ct B	Ct Mean	Ct Mean	fold over reference	relative expression mean of controls=1	fold over reference mean	fold over reference SEM	relative expression mean	relative expression SEM
	ML II	WT 0	16.1856	28.9686	0.000141882	0.385787	0.000367773	0.000118234	1	0.321487		ML I	WT 0	19.3246	31.6138	0.000199798	0.631952	0.00031616	8.81162e-05	1	0.278708		ML II	WT 0	20.1252	32.0369	0.000259547	1.05539	0.000245925	4.21546e-05	1	0.171412
	ML III	WT 0	18.5325	29.7493	0.000420153	1.14243						ML II	WT 0	19.3478	30.3458	0.000488963	1.54657						ML III	WT 0	21.5728	34.2223	0.000155635	0.632853
	ML IV	WT 0	19.3346	30.1859	0.000541283	1.47179						ML III	WT 0	17.6594	29.5701	0.000259718	0.821478						ML IV	WT 0	18.4999	30.0979	0.000322594	1.31176
	ML II	WT 30	16.868	26.5358	0.00122947	3.34302	0.00131867	0.000246729	3.58555	0.670875		ML I	WT 30	18.9464	29.0028	0.000939078	2.97026	0.00125053	0.000667058	3.95536	2.10987		ML II	WT 30	20.0705	32.6264	0.000166071	0.675292	0.00106155	0.000579941	4.31656	2.3582
	ML III	WT 30	18.9636	29.0141	0.00094296	2.56398						ML II	WT 30	21.9567	33.7446	0.000282798	0.894478						ML III	WT 30	23.9895	34.1548	0.000870873	3.54121
	ML IV	WT 30	19.1528	28.2838	0.00178358	4.84967						ML III	WT 30	24.7279	33.3548	0.0025297	8.00135						ML IV	WT 30	19.4366	28.2996	0.00214771	8.73319
	ML II	WT 120	17.4806	27.1991	0.00118697	3.22745	0.00186484	0.000831289	5.07064	2.26034		ML I	WT 120	20.6017	28.7813	0.003449	10.909	0.00527174	0.000911374	16.6743	2.88264		ML II	WT 120	20.9114	30.3406	0.0014505	5.89812	0.00188458	0.00063915	7.66322	2.59896
	ML III	WT 120	21.9643	32.0997	0.000889058	2.41741						ML II	WT 120	22.4102	29.7481	0.00618122	19.5509						ML III	WT 120	20.2541	30.1353	0.00106036	4.31173
	ML IV	WT 120	20.5168	28.6677	0.0035185	9.56705						ML III	WT 120	21.4443	28.7813	0.00618501	19.5629						ML IV	WT 120	19.3198	27.6335	0.00314288	12.7798
	ML II	WT 300	19.1926	27.7702	0.00261764	7.11755	0.0022374	0.000250546	6.08364	0.681253		ML I	WT 300	20.8241	29.6697	0.00217364	6.87514	0.00382639	0.000826606	12.1027	2.61452		ML II	WT 300	19.8498	28.4218	0.00262758	10.6845	0.00186448	0.000382769	7.58148	1.55645
	ML III	WT 300	21.3485	30.4949	0.00176464	4.79819						ML II	WT 300	20.4649	28.2232	0.00461889	14.6094						ML III	WT 300	22.1053	31.555	0.00143005	5.81499
	ML IV	WT 300	19.3433	28.0888	0.0023299	6.33518						ML III	WT 300	23.3819	31.1191	0.00468664	14.8236						ML IV	WT 300	20.3646	29.7114	0.0015358	6.245
	ML II	dde 0	16.1264	29.7898	7.70707e-05	0.209561	0.00112855	0.000769742	3.06861	2.09298		ML I	aao3-4 0	18.2378	31.3515	0.000112818	0.356839	0.000992172	0.000746115	3.1382	2.35993		ML II	myb96 0	19.353	32.2354	0.000132439	0.538535	0.0003101	0.000195481	1.26095	0.794878
	ML III	dde 0	21.1427	31.6639	0.000680479	1.85027						ML II	aao3-4 0	19.4925	30.825	0.000387763	1.22648						ML III	myb96 0	18.1183	31.4451	9.73256e-05	0.395753
	ML IV	dde 0	19.4096	27.9814	0.0026281	7.14598						ML III	aao3-4 0	21.4138	30.0716	0.00247594	7.83128						ML IV	myb96 0	19.102	29.5813	0.000700536	2.84857
	ML II	dde 30	18.2061	28.1713	0.0010004	2.72017	0.00223476	0.000986905	6.07648	2.68347		ML I	aao3-4 30	18.3733	28.5055	0.000891043	2.81833	0.00059985	0.000150472	1.8973	0.475938		ML II	myb96 30	17.8055	29.3476	0.000335345	1.36361	0.000704211	0.000306547	2.86351	1.24651
	ML III	dde 30	20.5712	29.9348	0.00151807	4.12774						ML II	aao3-4 30	19.8907	30.7997	0.000520064	1.64494						ML III	myb96 30	18.038	29.11	0.000464535	1.88893
	ML IV	dde 30	20.2238	28.1241	0.00418581	11.3815						ML III	aao3-4 30	23.0335	34.3635	0.000388444	1.22863						ML IV	myb96 30	19.6447	29.2179	0.00131275	5.33801
	ML II	dde 120	17.0341	24.8037	0.00458283	12.4611	0.00498385	0.00106518	13.5515	2.89631		ML I	aao3-4 120	20.8422	29.1314	0.00319668	10.111	0.00287648	0.000178562	9.0982	0.564783		ML II	myb96 120	19.8773	31.5584	0.000304536	1.23833	0.000386614	8.64402e-05	1.57208	0.35149
	ML III	dde 120	21.511	29.723	0.00337239	9.16978						ML II	aao3-4 120	20.3388	28.9376	0.00257942	8.1586						ML III	myb96 120	19.2875	31.0102	0.000295883	1.20314
	ML IV	dde 120	19.622	26.7812	0.00699633	19.0235						ML III	aao3-4 120	21.8574	30.3105	0.00285335	9.02504						ML IV	myb96 120	20.0301	30.8339	0.000559422	2.27476
	ML II	dde 300	20.3262	27.8359	0.00548733	14.9204	0.00621884	0.0018468	16.9095	5.02157		ML I	aao3-4 300	20.5076	30.932	0.000727703	2.30169	0.00180998	0.00109364	5.72489	3.45914		ML II	myb96 300	19.5624	30.6961	0.000445058	1.80973	0.000324372	0.000176606	1.31898	0.718129
	ML III	dde 300	21.7352	29.9147	0.00344922	9.37867						ML II	aao3-4 300	18.8856	26.8524	0.00399722	12.643						ML III	myb96 300	19.583	32.9934	9.18459e-05	0.373471
	ML IV	dde 300	21.6269	28.3117	0.00971998	26.4293						ML III	aao3-4 300	20.4978	30.9678	0.000705019	2.22994						ML IV	myb96 300	20.709	31.8717	0.000436211	1.77375
					0

## Sheet: Cer6
	dde2-2			CER 6								aao3-4			CER 6								myb96-1			CER 6
	Ct A	Ct B	Ct Mean	Ct Mean	fold over reference	relative expression mean of controls=1	fold over reference mean	fold over reference SEM	relative expression mean	relative expression SEM		Ct A	Ct B	Ct Mean	Ct Mean	fold over reference	relative expression mean of controls=1	fold over reference mean	fold over reference SEM	relative expression mean	relative expression SEM		Ct A	Ct B	Ct Mean	Ct Mean	fold over reference	relative expression mean of controls=1	fold over reference mean	fold over reference SEM	relative expression mean	relative expression SEM
	ML II	WT 0	16.1856	17.7704	0.333386	1.02323	0.325817	0.0388112	1	0.119119		ML I	WT 0	19.0718	22.2426	0.111045	0.448179	0.24777	0.0949644	1	0.383276		ML II	WT 0	20.1252	22.4411	0.200839	1.07094	0.187535	0.0134392	1	0.0716621
	ML III	WT 0	18.5325	20.5032	0.25513	0.783047						ML II	WT 0	19.0855	21.3934	0.201964	0.815126						ML III	WT 0	21.6884	24.3263	0.160658	0.856678
	ML IV	WT 0	19.3346	20.697	0.388936	1.19372						ML III	WT 0	22.5473	23.7638	0.430301	1.7367						ML IV	WT 0	19.6621	21.976	0.20111	1.07238
	ML II	WT 30	16.868	18.3758	0.351655	1.0793	0.383564	0.0574305	1.17724	0.176266		ML I	WT 30	19.5285	21.8218	0.204001	0.823349	0.291547	0.107544	1.17668	0.434047		ML II	WT 30	20.0705	22.8455	0.146094	0.77902	0.243794	0.0703871	1.29999	0.375327
	ML III	WT 30	18.9636	20.6816	0.303961	0.932919						ML II	WT 30	21.8423	24.4402	0.165176	0.66665						ML III	WT 30	23.9895	25.3839	0.380417	2.02851
	ML IV	WT 30	19.1528	20.1671	0.495075	1.51949						ML III	WT 30	24.3342	25.3185	0.505463	2.04005						ML IV	WT 30	19.4366	21.7238	0.204872	1.09244
	ML II	WT 120	17.4806	18.4224	0.520589	1.5978	0.811907	0.14633	2.49191	0.449117		ML I	WT 120	21.4561	22.3539	0.536686	2.16607	0.777975	0.138119	3.13991	0.557447		ML II	WT 120	20.9114	22.7855	0.272783	1.45457	0.342607	0.0354885	1.82689	0.189236
	ML III	WT 120	21.9643	21.9907	0.981814	3.01339						ML II	WT 120	21.9735	22.328	0.782151	3.15676						ML III	WT 120	20.2541	21.6179	0.388554	2.0719
	ML IV	WT 120	20.5168	20.6164	0.933318	2.86454						ML III	WT 120	20.9332	20.9116	1.01509	4.0969						ML IV	WT 120	19.3198	20.7679	0.366485	1.95422
	ML II	WT 300	19.1926	18.6969	1.41009	4.32785	0.955324	0.22743	2.93209	0.69803		ML I	WT 300	21.6295	21.1573	1.38726	5.599	1.59486	0.382476	6.43687	1.54367		ML II	WT 300	19.8498	20.588	0.599491	3.19668	0.792314	0.129627	4.22487	0.691214
	ML III	WT 300	21.3485	21.7907	0.735991	2.25891						ML II	WT 300	21.1927	21.1072	1.06106	4.28243						ML III	WT 300	22.1053	22.0504	1.03881	5.53925
	ML IV	WT 300	19.3433	19.8175	0.719891	2.20949						ML III	WT 300	23.2515	22.0273	2.33627	9.42918						ML IV	WT 300	20.3646	20.8016	0.738644	3.93869
	ML II	dde 0	16.1264	18.5926	0.180961	0.555408	0.313492	0.0692177	0.962172	0.212443		ML I	aao3-4 0	19.001	21.2527	0.209983	0.847492	0.400766	0.148204	1.61749	0.59815		ML II	myb96 0	19.353	21.9463	0.165706	0.883597	0.177797	0.0386495	0.948071	0.206092
	ML III	dde 0	21.1427	22.6775	0.345117	1.05923						ML II	aao3-4 0	19.911	21.6494	0.299703	1.2096						ML III	myb96 0	18.1183	21.2048	0.117724	0.627741
	ML IV	dde 0	19.4096	20.6805	0.414398	1.27187						ML III	aao3-4 0	21.1996	21.7294	0.692612	2.79538						ML IV	myb96 0	19.102	21.1023	0.249961	1.33287
	ML II	dde 30	18.2061	19.8456	0.320969	0.98512	0.371532	0.0486575	1.14031	0.14934		ML I	aao3-4 30	19.2735	21.073	0.287275	1.15944	0.467738	0.227989	1.88779	0.920165		ML II	myb96 30	17.8055	21.7402	0.0653977	0.348722	0.192547	0.0693054	1.02672	0.369559
	ML III	dde 30	20.8344	22.4567	0.324805	0.996895						ML II	aao3-4 30	20.2538	22.6099	0.195323	0.788323						ML III	myb96 30	18.038	19.7563	0.303918	1.62059
	ML IV	dde 30	20.5757	21.6686	0.468822	1.43891						ML III	aao3-4 30	23.0371	23.1565	0.920615	3.7156						ML IV	myb96 30	19.6447	21.9078	0.208325	1.11086
	ML II	dde 120	17.0341	17.73	0.617327	1.8947	0.855016	0.127578	2.62422	0.391563		ML I	aao3-4 120	20.6494	21.3707	0.606587	2.44819	0.681733	0.114099	2.75147	0.460503		ML II	myb96 120	19.8773	22.3068	0.185626	0.989816	0.241754	0.0695293	1.28911	0.370753
	ML III	dde 120	21.511	21.6735	0.893509	2.74236						ML II	aao3-4 120	20.7159	21.6245	0.532703	2.14999						ML III	myb96 120	19.2875	21.9346	0.159635	0.851224
	ML IV	dde 120	19.9239	19.8477	1.05421	3.23559						ML III	aao3-4 120	21.2612	21.4038	0.905908	3.65625						ML IV	myb96 120	20.0301	21.426	0.38	2.02628
	ML II	dde 300	20.3262	20.8998	0.671955	2.06237	0.753293	0.040836	2.31201	0.125334		ML I	aao3-4 300	21.7351	23.3169	0.334064	1.34828	0.770464	0.336695	3.10959	1.3589		ML II	myb96 300	19.5624	21.8662	0.202526	1.07993	0.324021	0.16187	1.72779	0.863145
	ML III	dde 300	21.7352	22.0797	0.787571	2.41722						ML II	aao3-4 300	20.8013	21.6782	0.544527	2.19771						ML III	myb96 300	19.583	22.5842	0.124893	0.665972
	ML IV	dde 300	21.6269	21.9481	0.800353	2.45645						ML III	aao3-4 300	20.4978	19.979	1.4328	5.78279						ML IV	myb96 300	20.709	21.3425	0.644644	3.43745

## Sheet: Cer10
	dde2-2			Cer10								aao3-4			CER 10								myb96-1			Cer10
	Ct A	Ct B	Ct Mean	Ct Mean	fold over reference	relative expression mean of controls=1	fold over reference mean	fold over reference SEM	relative expression mean	relative expression SEM		Ct A	Ct B	Ct Mean	Ct Mean	fold over reference	relative expression mean of controls=1	fold over reference mean	fold over reference SEM	relative expression mean	relative expression SEM		Ct A	Ct B	Ct Mean	Ct Mean	fold over reference	relative expression mean of controls=1	fold over reference mean	fold over reference SEM	relative expression mean	relative expression SEM
	ML II	WT 0	15.7911	19.3456	0.0851152	0.610418	0.139437	0.028835	1	0.206796		ML I	WT 0	19.0718	23.3888	0.0501696	0.411196	0.122009	0.0482585	1	0.395533		ML II	WT 0	20.1252	25.0382	0.0331919	0.468499	0.0708473	0.0197058	1	0.278145
	ML III	WT 0	18.8282	21.6362	0.142785	1.02401						ML II	WT 0	19.0855	22.3774	0.102107	0.836885						ML III	WT 0	21.6884	25.0139	0.0997504	1.40796
	ML IV	WT 0	19.9053	22.2982	0.190412	1.36557						ML III	WT 0	22.5473	24.7733	0.213749	1.75192						ML IV	WT 0	19.6621	23.3132	0.0795996	1.12354
	ML II	WT 30	16.921	19.2054	0.205264	1.47208	0.207684	0.00690994	1.48944	0.0495558		ML I	WT 30	19.5285	22.3238	0.144059	1.18073	0.16448	0.0410446	1.3481	0.336407		ML II	WT 30	20.0705	24.7688	0.0385167	0.543658	0.0782032	0.020557	1.10383	0.290159
	ML III	WT 30	18.9739	21.3169	0.19711	1.41361						ML II	WT 30	21.8423	25.0824	0.105834	0.867429						ML III	WT 30	23.9895	27.2092	0.107347	1.51519
	ML IV	WT 30	19.4292	21.6092	0.220677	1.58262						ML III	WT 30	24.3342	26.3719	0.243547	1.99614						ML IV	WT 30	19.4366	22.9308	0.0887457	1.25263
	ML II	WT 120	17.7817	18.7975	0.494562	3.54684	0.460072	0.0551136	3.29949	0.395257		ML I	WT 120	21.4561	22.88	0.372711	3.05479	0.220426	0.111794	1.80664	0.91628		ML II	WT 120	20.9114	24.4128	0.0883014	1.24636	0.122888	0.0186375	1.73455	0.263066
	ML III	WT 120	21.861	23.3667	0.352161	2.52558						ML II	WT 120	21.9735	23.7791	0.286061	2.34459						ML III	WT 120	20.2541	23.2182	0.128145	1.80874
	ML IV	WT 120	20.9549	21.8613	0.533493	3.82604						ML III	WT 120	20.9332	29.5731	0.00250682	0.0205462						ML IV	WT 120	19.3198	22.0355	0.152218	2.14854
	ML II	WT 300	19.2804	20.0987	0.567079	4.06691	0.489633	0.0430536	3.51149	0.308766		ML I	WT 300	21.6295	22.2426	0.653797	5.35861	0.665609	0.109002	5.45542	0.893395		ML II	WT 300	19.8498	21.49	0.320795	4.52798	0.317647	0.0797854	4.48355	1.12616
	ML III	WT 300	21.6854	22.9427	0.418315	3.00002						ML II	WT 300	21.1927	22.2426	0.482995	3.95869						ML III	WT 300	22.1053	23.2438	0.454239	6.41152
	ML IV	WT 300	19.8737	20.9221	0.483505	3.46754						ML III	WT 300	23.2515	23.469	0.860034	7.04895						ML IV	WT 300	20.3646	22.8554	0.177908	2.51114
	ML II	dde 0	16.3209	20.2991	0.0634504	1.11357	0.155273	0.0515228	1.11357	0.369505		ML I	aao3-4 0	19.001	22.9837	0.0632548	0.518444	0.129037	0.0519383	1.05761	0.425694		ML II	myb96 0	19.353	23.4829	0.0571171	0.708581	0.050201	0.0046764	0.708581	0.0660067
	ML III	dde 0	21.2613	23.899	0.160684	1.15237						ML II	aao3-4 0	19.911	23.3484	0.0923058	0.756551						ML III	myb96 0	18.1183	22.3782	0.0521958	0.736736
	ML IV	dde 0	19.7874	21.8362	0.241684	1.73328						ML III	aao3-4 0	21.1996	23.3102	0.231551	1.89782						ML IV	myb96 0	19.102	23.7001	0.0412903	0.582807
	ML II	dde 30	18.6201	20.8795	0.20886	1.49788	0.223287	0.0234197	1.60134	0.167959		ML I	aao3-4 30	19.2735	21.9572	0.155645	1.27569	0.188728	0.0502568	1.54684	0.411912		ML II	myb96 30	17.8055	22.4008	0.0413706	0.583941	0.0696917	0.0141653	0.983689	0.199941
	ML III	dde 30	20.8271	23.2086	0.191908	1.3763						ML II	aao3-4 30	20.2538	23.2762	0.123073	1.00872						ML III	myb96 30	18.038	21.6032	0.0844874	1.19253
	ML IV	dde 30	20.7844	22.6782	0.269092	1.92984						ML III	aao3-4 30	23.0371	24.8357	0.287467	2.35612						ML IV	myb96 30	19.6447	23.2317	0.0832171	1.1746
	ML II	dde 120	17.363	18.0123	0.637583	4.57254	0.728913	0.17115	5.22753	1.22743		ML I	aao3-4 120	20.6494	22.0896	0.368523	3.02047	0.356224	0.0123304	2.91966	0.101062		ML II	myb96 120	19.8773	23.2433	0.0969945	1.36906	0.0787121	0.00938126	1.11101	0.132415
	ML III	dde 120	21.613	22.6454	0.488884	3.50612						ML II	aao3-4 120	20.7159	22.1558	0.368586	3.02098						ML III	myb96 120	19.2875	23.2107	0.0659186	0.930432
	ML IV	dde 120	20.5	20.4156	1.06027	7.60392						ML III	aao3-4 120	21.2612	22.8538	0.331563	2.71754						ML IV	myb96 120	20.0301	23.8017	0.0732232	1.03354
	ML II	dde 300	20.5688	21.3037	0.60088	4.30931	0.533014	0.0624682	3.8226	0.448002		ML I	aao3-4 300	21.7351	23.6225	0.270295	2.21538	0.392162	0.0681205	3.21421	0.558324		ML II	myb96 300	19.5624	22.3092	0.148982	2.10285	0.132931	0.00904441	1.87631	0.127661
	ML III	dde 300	21.859	23.1516	0.408238	2.92775						ML II	aao3-4 300	20.8013	22.122	0.400347	3.28129						ML III	myb96 300	19.583	22.503	0.13213	1.865
	ML IV	dde 300	21.9042	22.6656	0.589925	4.23075						ML III	aao3-4 300	21.8857	22.869	0.505845	4.14597						ML IV	myb96 300	20.709	23.7961	0.117681	1.66106

## Sheet: ABCG11
	dde2-2			ABCG11								aao3-4			ABCG11								myb96-1			ABCG11
	Ct A	Ct B	Ct Mean	Ct Mean	fold over reference	relative expression mean of controls=1	fold over reference mean	fold over reference SEM	relative expression mean	relative expression SEM		Ct A	Ct B	Ct Mean	Ct Mean	fold over reference	relative expression mean of controls=1	fold over reference mean	fold over reference SEM	relative expression mean	relative expression SEM		Ct A	Ct B	Ct Mean	Ct Mean	fold over reference	relative expression mean of controls=1	fold over reference mean	fold over reference SEM	relative expression mean	relative expression SEM
	ML II	WT 0	15.9554	20.5372	0.0417582	1.01495	0.0411432	0.00403353	1	0.0980362		ML I	WT 0	19.9465	23.3304	0.0957934	1.07753	0.0889009	0.0156948	1	0.176543		ML II	WT 0	20.7684	24.7499	0.0633082	0.930478	0.0680383	0.00359393	1	0.0528221
	ML III	WT 0	20.2089	25.0927	0.0338698	0.823216						ML II	WT 0	19.3609	23.4456	0.0589339	0.662917						ML III	WT 0	20.8007	24.627	0.070496	1.03612
	ML IV	WT 0	20.9464	25.3332	0.0478016	1.16184						ML III	WT 0	23.6902	26.8489	0.111975	1.25955						ML IV	WT 0	22.8702	26.7003	0.0703107	1.0334
	ML II	WT 30	18.2018	22.9816	0.0364017	0.884756	0.0441162	0.00669957	1.07226	0.162835		ML I	WT 30	19.3	21.6583	0.195017	2.19365	0.105203	0.0449078	1.18337	0.505145		ML II	WT 30	21.0525	24.7996	0.0744782	1.09465	0.0935198	0.0130336	1.37452	0.191563
	ML III	WT 30	20.2231	24.9226	0.0384856	0.935406						ML II	WT 30	21.702	25.7649	0.0598362	0.673067						ML III	WT 30	20.7756	24.2881	0.0876236	1.28786
	ML IV	WT 30	20.5177	24.639	0.0574612	1.39661						ML III	WT 30	24.4655	28.5064	0.0607554	0.683406						ML IV	WT 30	26.3913	29.4689	0.118458	1.74104
	ML II	WT 120	18.9502	23.3605	0.0470268	1.143	0.1315	0.0473154	3.19615	1.15002		ML I	WT 120	21.6241	22.9882	0.388476	4.36976	0.350176	0.0867299	3.93895	0.975579		ML II	WT 120	24.765	24.8918	0.915829	13.4605	0.383961	0.266002	5.6433	3.90959
	ML III	WT 120	24.6927	26.9396	0.210675	5.12053						ML II	WT 120	22.6789	23.7452	0.477539	5.37159						ML III	WT 120	20.1698	23.1306	0.128444	1.88781
	ML IV	WT 120	22.144	25.0139	0.136798	3.32492						ML III	WT 120	21.3126	23.7508	0.184513	2.07549						ML IV	WT 120	21.4151	24.6313	0.107609	1.5816
	ML II	WT 300	20.6431	23.2597	0.16305	3.96298	0.163801	0.00186378	3.98124	0.0452998		ML I	WT 300	20.3641	21.409	0.484662	5.45172	0.296526	0.108851	3.33547	1.22441		ML II	WT 300	20.9394	23.3327	0.190352	2.79771	0.229684	0.0461895	3.3758	0.678875
	ML III	WT 300	22.5694	25.2041	0.161014	3.91351						ML II	WT 300	20.8428	22.5927	0.297322	3.34442						ML III	WT 300	21.2257	23.7242	0.17696	2.60089
	ML IV	WT 300	20.8557	23.4349	0.167338	4.06721						ML III	WT 300	22.4421	25.6585	0.107594	1.21027						ML IV	WT 300	23.6005	25.2366	0.321738	4.72878
	ML II	dde 0	17.3327	22.459	0.0286323	0.695917	0.0784247	0.0249043	1.90614	0.605309		ML I	aao3-4 0	16.7843	21.7315	0.032416	0.364631	0.0426885	0.0241471	0.480181	0.271618		ML II	myb96 0	21.5821	25.2494	0.0787123	1.15688	0.0625958	0.010355	0.920007	0.152194
	ML III	dde 0	22.1919	25.4514	0.104424	2.53806						ML II	aao3-4 0	19.5992	23.0943	0.0886917	0.997647						ML III	myb96 0	19.4387	23.969	0.0432737	0.636019
	ML IV	dde 0	20.6295	23.9197	0.102218	2.48443						ML III	aao3-4 0	19.0952	26.2623	0.0069579	0.0782658						ML IV	myb96 0	20.1415	24.0673	0.0658013	0.967121
	ML II	dde 30	19.1204	23.7543	0.0402757	0.978914	0.0588698	0.00997031	1.43085	0.242332		ML I	aao3-4 30	17.1814	21.2483	0.0596685	0.67118	0.0515745	0.0139336	0.580134	0.156732		ML II	myb96 30	19.6364	25.0161	0.0240184	0.353013	0.0483802	0.0134329	0.711073	0.197432
	ML III	dde 30	21.3959	25.1444	0.0744051	1.80844						ML II	aao3-4 30	19.845	23.6688	0.0706208	0.794376						ML III	myb96 30	19.6908	23.5197	0.0703697	1.03426
	ML IV	dde 30	21.564	25.5772	0.0619286	1.5052						ML III	aao3-4 30	22.2404	27.5953	0.0244342	0.274847						ML IV	myb96 30	20.4405	24.7409	0.0507526	0.745941
	ML II	dde 120	18.1037	21.3141	0.108042	2.62601	0.183019	0.0588509	4.44835	1.43039		ML I	aao3-4 120	18.7189	21.7749	0.12024	1.35252	0.116236	0.0398593	1.30748	0.448357		ML II	myb96 120	21.5046	25.9299	0.0465418	0.684053	0.0488964	0.00374854	0.71866	0.0550946
	ML III	dde 120	22.1112	24.928	0.141932	3.44971						ML II	aao3-4 120	20.1481	22.5968	0.183185	2.06056						ML III	myb96 120	20.6014	25.1107	0.0439096	0.645365
	ML IV	dde 120	21.3652	23.1066	0.299083	7.26933						ML III	aao3-4 120	19.8877	24.3526	0.0452828	0.509363						ML IV	myb96 120	21.0941	25.2464	0.0562378	0.826561
	ML II	dde 300	21.1095	24.4788	0.096771	2.35205	0.181839	0.0558348	4.41965	1.35708		ML I	aao3-4 300	20.8504	25.1139	0.0520674	0.585679	0.0681766	0.0318224	0.766884	0.357954		ML II	myb96 300	21.4833	25.4948	0.0620078	0.911365	0.0922414	0.0151821	1.35573	0.223141
	ML III	dde 300	22.9715	25.5999	0.161721	3.93069						ML II	aao3-4 300	20.5393	23.4877	0.129554	1.45729						ML III	myb96 300	21.0236	24.2762	0.104921	1.54209
	ML IV	dde 300	22.7064	24.5072	0.287024	6.97621						ML III	aao3-4 300	20.0049	25.4529	0.022908	0.257681						ML IV	myb96 300	21.6505	24.8376	0.109795	1.61373

## Sheet: LTPG2
	dde2-2			LTPG2								aao3-4			LTPG2								myb96-1			LTPG2
	Ct A	Ct B	Ct Mean	Ct Mean	fold over reference	relative expression mean of controls=1	fold over reference mean	fold over reference SEM	relative expression mean	relative expression SEM		Ct A	Ct B	Ct Mean	Ct Mean	fold over reference	relative expression mean of controls=1	fold over reference mean	fold over reference SEM	relative expression mean	relative expression SEM		Ct A	Ct B	Ct Mean	Ct Mean	fold over reference	relative expression mean of controls=1	fold over reference mean	fold over reference SEM	relative expression mean	relative expression SEM
	ML II	WT 0	15.9554	21.6849	0.0188478	0.747965	0.0251988	0.00428487	1	0.170043		ML I	WT 0	19.9465	26.1125	0.0139263	0.485369	0.0286923	0.00878981	1	0.306348		ML II	WT 0	21.5934	25.1293	0.0862185	0.844628	0.102079	0.00288398	1	0.0282525
	ML III	WT 0	20.2089	25.1147	0.0333572	1.32376						ML II	WT 0	19.3609	24.5289	0.0278134	0.969368						ML III	WT 0	21.5934	25.0358	0.0919865	0.901133
	ML IV	WT 0	20.9464	26.3643	0.0233914	0.928274						ML III	WT 0	17.6594	22.1547	0.0443371	1.54526						ML IV	WT 0	21.328	24.2934	0.128031	1.25424
	ML II	WT 30	18.2018	23.8446	0.0200137	0.794235	0.028306	0.00537703	1.12331	0.213384		ML I	WT 30	19.3	24.68	0.0240133	0.836927	0.0679086	0.0434851	2.36679	1.51557		ML II	WT 30	21.834	25.5157	0.0779278	0.76341	0.578687	0.445667	5.66903	4.36591
	ML III	WT 30	20.2231	25.4598	0.026522	1.05251						ML II	WT 30	21.702	27.0335	0.0248349	0.86556						ML III	WT 30	27.6165	27.063	1.46765	14.3776
	ML IV	WT 30	20.5177	25.2211	0.0383822	1.52318						ML III	WT 30	24.4655	27.1563	0.154877	5.39788						ML IV	WT 30	21.4548	23.847	0.190484	1.86605
	ML II	WT 120	18.9502	20.694	0.298569	11.8486	0.255609	0.0610813	10.1437	2.42398		ML I	WT 120	21.6241	22.8176	0.437247	15.2392	0.291315	0.119307	10.1531	4.15816		ML II	WT 120	25.3391	24.4335	1.87325	18.3511	1.00328	0.447859	9.82853	4.38739
	ML III	WT 120	24.6927	26.2783	0.333168	13.2216						ML II	WT 120	22.6789	24.0678	0.381843	13.3082						ML III	WT 120	23.2251	23.6345	0.752961	7.37628
	ML IV	WT 120	22.144	25.032	0.135091	5.36101						ML III	WT 120	21.3126	25.5008	0.0548547	1.91183						ML IV	WT 120	22.0231	23.4053	0.383638	3.75826
	ML II	WT 300	20.6431	23.9288	0.102541	4.06929	0.350558	0.139314	13.9117	5.52861		ML I	WT 300	20.3641	22.5482	0.220055	7.66949	0.551469	0.166929	19.2201	5.81791		ML II	WT 300	21.7825	20.2875	2.81875	27.6136	3.02121	1.18278	29.5969	11.587
	ML III	WT 300	22.5694	24.025	0.364608	14.4693						ML II	WT 300	20.8428	21.2538	0.752095	26.2125						ML III	WT 300	23.6466	21.2782	5.16356	50.5841
	ML IV	WT 300	20.8557	21.6304	0.584526	23.1966						ML III	WT 300	22.4421	22.9938	0.682258	23.7785						ML IV	WT 300	22.0898	21.977	1.08131	10.5929
	ML II	dde 0	17.3327	23.409	0.0148205	0.588144	0.0301757	0.00804577	1.19751	0.319292		ML I	aao3-4 0	16.7843	22.9638	0.0137969	0.480859	0.0259228	0.00612153	0.903479	0.213351		ML II	myb96 0	21.8129	24.6749	0.137547	1.34746	0.0842885	0.0271684	0.825721	0.266151
	ML III	dde 0	22.1919	26.7647	0.0420206	1.66757						ML II	aao3-4 0	18.9299	23.8318	0.0334489	1.16578						ML III	myb96 0	19.7922	24.1631	0.0483305	0.473464
	ML IV	dde 0	20.6295	25.5212	0.033686	1.33681						ML III	aao3-4 0	19.0952	24.1292	0.0305227	1.06379						ML IV	myb96 0	20.6196	24.5196	0.0669882	0.656241
	ML II	dde 30	19.1204	24.8474	0.0188789	0.749201	0.0473094	0.015109	1.87745	0.599594		ML I	aao3-4 30	17.1814	23.7431	0.0105863	0.368959	0.0559133	0.0398547	1.94873	1.38904		ML II	myb96 30	20.0069	23.4514	0.0918569	0.899864	0.0976523	0.0149779	0.956638	0.146729
	ML III	dde 30	21.3959	25.6431	0.0526572	2.08967						ML II	aao3-4 30	19.845	25.3649	0.0217941	0.759582						ML III	myb96 30	19.9388	22.9273	0.126002	1.23436
	ML IV	dde 30	21.564	25.3924	0.0703921	2.79347						ML III	aao3-4 30	22.2404	25.1255	0.13536	4.71763						ML IV	myb96 30	21.4812	25.2163	0.0750977	0.735685
	ML II	dde 120	17.0093	17.1457	0.909796	36.1047	0.48765	0.234756	19.3521	9.31617		ML I	aao3-4 120	18.7189	21.8605	0.11331	3.94916	0.13038	0.0130479	4.54409	0.454754		ML II	myb96 120	22.6721	24.1524	0.358407	3.51109	0.261821	0.0579266	2.56489	0.56747
	ML III	dde 120	22.1112	25.4535	0.0985994	3.91286						ML II	aao3-4 120	20.1481	22.8284	0.156009	5.43733						ML III	myb96 120	21.1248	23.7856	0.158122	1.54902
	ML IV	dde 120	21.3652	22.5026	0.454554	18.0387						ML III	aao3-4 120	19.8877	22.9249	0.121821	4.24577						ML IV	myb96 120	21.7805	23.6752	0.268932	2.63456
	ML II	dde 300	21.1095	21.5201	0.752287	29.8541	1.53349	0.530934	60.8556	21.0698		ML I	aao3-4 300	20.8504	22.0688	0.429768	14.9785	0.482364	0.0263367	16.8117	0.917903		ML II	myb96 300	22.3773	23.4661	0.47017	4.60596	0.38983	0.0471351	3.81892	0.461753
	ML III	dde 300	22.9715	22.5916	1.30122	51.6381						ML II	aao3-4 300	20.5393	21.5215	0.506203	17.6425						ML III	myb96 300	21.5062	23.2101	0.306949	3.00698
	ML IV	dde 300	22.7064	21.3576	2.54696	101.075						ML III	aao3-4 300	20.0049	20.9732	0.511122	17.8139						ML IV	myb96 300	22.9359	24.2856	0.392371	3.84381

## Sheet: myb96
	dde2-2			myb96
	Ct A	Ct B	Ct Mean	Ct Mean	fold over reference	relative expression mean of controls=1	fold over reference mean	fold over reference SEM	relative expression mean	relative expression SEM
	ML II	WT 0	18.0973	24.8485	0.00928262	1.28422	0.00722821	0.00109369	1	0.151309
	ML III	WT 0	19.9794	27.4726	0.00555059	0.767907
	ML IV	WT 0	21.0139	28.2033	0.00685141	0.947872
	ML II	WT 30	18.7493	23.3405	0.0414867	5.73956	0.0533842	0.0067691	7.38553	0.936484
	ML III	WT 30	20.2571	24.2021	0.0649276	8.98253
	ML IV	WT 30	20.715	24.9329	0.0537382	7.43452
	ML II	WT 120	20.2202	24.7567	0.0430911	5.96152	0.0736255	0.0276289	10.1859	3.82237
	ML III	WT 120	23.3893	27.7401	0.0490077	6.78007
	ML IV	WT 120	22.3381	25.2951	0.128778	17.816
	ML II	WT 300	20.8805	25.3702	0.0445125	6.15816	0.0469554	0.00319062	6.49613	0.441413
	ML III	WT 300	22.9874	27.2176	0.0532822	7.37142
	ML IV	WT 300	21.1949	25.7321	0.0430715	5.95881
	ML II	dde 0	17.829	24.8919	0.00747903	1.0347	0.0128901	0.00328278	1.7833	0.454162
	ML III	dde 0	22.9622	28.6941	0.0188159	2.60312
	ML IV	dde 0	21.7772	28.1136	0.0123753	1.71208
	ML II	dde 30	19.9619	23.6079	0.0798796	11.0511	0.220994	0.0873808	30.5738	12.0889
	ML III	dde 30	23.7555	25.1483	0.380833	52.6871
	ML IV	dde 30	23.1132	25.4189	0.20227	27.9834
	ML II	dde 120	18.4804	23.5496	0.0297872	4.12097	0.165683	0.0686354	22.9217	9.49549
	ML III	dde 120	23.9419	25.9395	0.250415	34.6442
	ML IV	dde 120	22.2109	24.4162	0.216846	30
	ML II	dde 300	21.8393	26.1799	0.049356	6.82825	0.0952868	0.0268663	13.1826	3.71686
	ML III	dde 300	24.3244	27.734	0.0941036	13.0189
	ML IV	dde 300	24.0663	26.8783	0.142401	19.7007

[truncated: 2 more sheets: Abi1, RD29B]
