# Supplementary material for: Wounding Triggers Wax Biosynthesis in Arabidopsis Leaves in an Abscisic Acid–Dependent and Jasmonoyl-Isoleucine-Dependent Manner
Source: Plant Cell Physiol. 2023 Oct 31;65(6):928–38. doi: 10.1093/pcp/pcad137 (PMC11209552; doi:10.1093/pcp/pcad137)
Supplement: pcad137_Supp [file pcad137_supp.zip › pcp-2023-e-00147-File010.xlsx]

## Sheet: Sheet1
Table S2. Analyzed phytohormones with their mass transitions (Q1 and Q3) de-clustering potential (DP), entrance potential (EP), and collision energy (CE).
Q1 [Da]	Q3 [Da]	Analyte	DP [V]	EP [V]	CE [V]
137	93	SA	-25	-6	-20
141	97	D4-SA	-25	-6	-22
209	59	JA	-30	-4.5	-24
214	62	D5-JA	-35	-8.5	-24
263	153	ABA	-35	-4	-14
293	179	D6-ABA	-80	-10	-42
322	130	JA-Ile/Leu	-45	-5	-28
325	133	D4-JA-Leu	-80	-4	-30
