# Supplementary material for: Wounding Triggers Wax Biosynthesis in Arabidopsis Leaves in an Abscisic Acid–Dependent and Jasmonoyl-Isoleucine-Dependent Manner
Source: Plant Cell Physiol. 2023 Oct 31;65(6):928–38. doi: 10.1093/pcp/pcad137 (PMC11209552; doi:10.1093/pcp/pcad137)
Supplement: pcad137_Supp [file pcad137_supp.zip › pcp-2023-e-00147-File011.xlsx]

## Sheet: Sheet1
Table S3. Primers used in the study.
Gene name	Accession	Forward primer	Reverse primer
ACTIN8	AT1G49240	GGTTTTCCCCAGTGTTGTTG	CTCCATGTCATCCCAGTTGC
CER1	AT1G02205	GTATCTATCATACCACACCAGC	CCCATACTTGGTCCAAATCC
CER2	AT4G24510	GTCTACGATCACGTTCTTGG	CATCATTACGAGCATGAGAGG
CER3	AT5G57800	GGTTAACACCAAGAGAGCAG	CCAACCTCATGATGCTTCC
CER6	AT1G68530	GTGTTCGAAGGCCAGCTT	GAAGGACACGTTGGCATC
CER10	AT3G55360	CGAAGAAGAAGAGTGTGCG	CGACTGTTGCTGATCTGC
WSD1	AT5G37300	GATCAATGCTCCCAGATTCTC	CCCAAAGAGGTTTGGACATG
ABCG11	AT1G17840	CCGGGACAATCTGTTACTTC	GCCTGAAGAATCCAGAAACC
LTPG2	AT3G43720	GCTAAAGCCGTTGGTCCC	GAAACATCCGCTAGTAGCTTC
MYB96	AT5G62470	CACGCTTAATACCGGGTC	GACACCAGAGGAAGACATC
ABI1	AT4G26080	CCGCAGGAGGGAAAGTGATT	TGCCATCTCACACGCTTCTT
RD29A	AT5G52310	CACAATCACTTGGCTCCACTGTTG	ACCTAGTAGCTGGTATGGAGGAACT
