# Supplementary material for: Wounding Triggers Wax Biosynthesis in Arabidopsis Leaves in an Abscisic Acid–Dependent and Jasmonoyl-Isoleucine-Dependent Manner
Source: Plant Cell Physiol. 2023 Oct 31;65(6):928–38. doi: 10.1093/pcp/pcad137 (PMC11209552; doi:10.1093/pcp/pcad137)
Supplement: pcad137_Supp [file pcad137_supp.zip › pcp-2023-e-00147-File012.xlsx]

## Sheet: exp1
	24 an|Area	24 ol|Area	26 al|Area	24 FA|Area	29an|Area	26 ol|Area	28al|Area	26FA|Area	31an|Area	28 ol|Area	30al|Area	30 FA|Area	33an|Area	30 ol|Area	30 al|Area	30 FA|Area	35an|Area	32ol|Area
WT 0.1	669.234	10.7965	7.29	8.77962	118.865	20.7767	12.4779	79.4884	236.419	27.4358	9.88	125.832	80.2894	50.4209	192.318	0	14.1887	335.593
WT 0.2	629.469	1.27	17.1982	5.48	225.504	2.03	20.7014	41.7579	509.678	29.8999	9.61881	57.197	142.571	40.3867	87.7701	0	17.5801	294.91
WT 0.3	676.907	1.7	7.15	3.91	126.287	3.39	10.4567	38.0721	308.212	6.62	20.1626	64.5062	89.5163	23.0467	95.0998	0	14.4684	334.895
dde 0.1	514.611	1.18	4.74	4.14	100.502	2.25	2.19	35.4703	256.745	3.14	18.3	55.4379	73.0626	28.0089	102.804	0	15.3	233.213
dde 0.2	564.967	1.22	5.68	4.7	138.262	2.12	11.5083	33.4952	327.019	2.48	20.5941	50.4594	89.5875	29.944	82.2175	0	8.83	251.077
dde 0.3	440.932	1.42	4.62	5.42	122.946	2.16	11.2218	39.886	295.537	2.81	14.42	60.4624	83.2869	25.5359	109.779	0	6.81	139.779
aao 0.1	563.551	1.74	1.38	1.6	22.4215	3.02	2.98	21.8402	100.194	2.3	29.6295	33.1949	213.782	24.026	52.0194	0	8.57	238.567
aao 0.2	686.36	2.2	6.48	2.94	60.3502	3.03	3.81	35.987	208.035	3.43	43.9621	64.004	52.4483	36.2198	113.161	0	7.29	279.674
aao 0.3	571.602	1.63	3.39	2.42	41.8212	3.95	2.98	27.7713	161.522	4.78	42.9424	49.0743	39.6134	30.3459	77.2052	0	12.04	237.65
myb96 0.1	388.982	2.6	5.54	3.98	85.9943	3.63	8.32053	24.6577	278.976	4.2	48.8864	41.4771	76.6957	40.9025	60.3484	0	15.6594	234.13
myb96 0.2	832.272	4.27	14.1128	8.18972	133.764	9.44	13.4794	73.0104	405.56	4.38	71.9628	117.498	102.022	70.5435	162.94	0	23.474	461.646
myb96 0.3	317.569	3.04	12.6978	2.51	63.9201	2.23	11.2381	23.5001	227.806	7.38	33.0974	42.3758	69.041	39.9502	61.9051	0	14.7561	208.787
WT 6.1	513.999	2.2	34.5192	4.763	128.71	4.41	10.6062	42.0667	315.109	3.34	28.6864	66.1728	78.9662	35.1716	98.1637	0	9.54	239.71
WT 6.2	602.766	2.36	36.7898	8.18025	155.782	9.15	12.624	82.8939	413.836	5.98	47.7534	134.377	87.4862	42.6799	215.944	0	9.99	303.222
WT 6.3	458.396	2.26	36.276	6.37	85.8971	5.42	5.65	65.3365	235.297	4.88	25.2975	104.129	56.3569	35.6724	133.906	0	8.44	220.946
dde 6.1	446.984	2.64	54.4211	9.89385	149.063	5.08	11.4127	70.4592	374.393	5.09	31.9446	99.3318	90.3816	48.0077	153.149	0	25.88	231.09
dde 6.2	1051.03	7.15	99.6432	28.9676	418.351	13.9936	34.4943	163.585	989.803	7.38	109.621	188.232	187.538	122.654	217.062	0	28.8047	504.467
dde 6.3	594.389	5.84	14.4958	17.12	258.901	13.1928	18.5482	103.856	598.518	16.323	57.5851	130.378	143.116	75.2971	164.847	0	16.9653	307.404
aao 6.1	804.426	5	19.7707	6.78	110.095	8.42	9.92	63.6425	300.951	17.98	51.8518	100.42	64.2798	57.4574	143.492	1.9	14.13	221.228
aao 6.2	1292.17	14.5999	134.512	8.79733	127.96	26.7111	11.99	84.6476	428.887	34.8884	67.9177	140.567	94.9104	60.541	189.381	0	15.1457	335.741
aao 6.3	547.12	1.85	61.4284	2.52	53.4177	4.86	5.42	30.2359	167.5	2.39	40.7024	54.9085	39.1811	30.66	87.3111	1.13	7.7	167.982
myb96 6.1	630.022	1.03	62.715	3.71	82.5949	7	8.44	35.1058	225.256	3.31	18.4244	54.945	73.9787	15.5945	63.8504	1.89	13.4	179.787
myb96 6.2	676.51	1.22	42.5258	5.16	124.181	3.53	12.5952	41.1919	296.012	3.8	16.99	61.3228	99.202	30.648	81.976	1.96	14.4156	201.156
myb96 6.3	592.073	1.51	12.3614	5.08	84.5509	2.71	11.0074	32.3382	217.535	2.9	23.2463	44.6602	62.9955	29.9532	48.588	1.64	8.16	166.133
ug	24 ol|Area	26 al|Area	24 FA|Area	29an|Area	26 ol|Area	28al|Area	26FA|Area	31an|Area	28 ol|Area	30al|Area	30 FA|Area	33an|Area	30 ol|Area	30 al|Area	30 FA|Area	35an|Area	32ol|Area	Sum	Area	Sum/Area	Average	St Dev
WT 0.1	0.0403315	0.0272326	0.0327973	0.444036	0.0776137	0.0466127	0.296938	0.883172	0.10249	0.0369079	0.470061	0.29993	0.188353	0.718425	0	0.0530036	1.25365	4.97155	7.79177	0.638051	0.683806	0.10564
WT 0.2	0.00504393	0.0683044	0.0217644	0.895611	0.00806235	0.0822177	0.165846	2.02424	0.118751	0.0382021	0.227164	0.566233	0.1604	0.348588	0	0.0698212	1.17126	5.97151	7.42162	0.80461
WT 0.3	0.00627856	0.0264069	0.0144407	0.466413	0.0125202	0.0386195	0.140611	1.13831	0.0244495	0.0744659	0.238239	0.330608	0.0851176	0.351229	0	0.0534359	1.23686	4.238	6.96174	0.608756
dde 0.1	0.00573249	0.0230271	0.0201123	0.488245	0.0109306	0.0106391	0.172316	1.24728	0.0152543	0.0889022	0.26932	0.354941	0.136068	0.499426	0	0.074328	1.13296	4.54948	7.02034	0.648042	0.742598	0.120255
dde 0.2	0.00539855	0.0251342	0.0207977	0.611816	0.00938109	0.0509246	0.148218	1.44707	0.0109741	0.0911297	0.223285	0.396428	0.132504	0.363816	0	0.0390731	1.11103	4.68698	6.67844	0.701808
dde 0.3	0.00805112	0.0261945	0.0307303	0.697081	0.0122468	0.0636252	0.226146	1.67564	0.0159322	0.0817586	0.34281	0.472221	0.144783	0.622426	0	0.0386114	0.792518	5.25077	5.98077	0.877942
aao 0.1	0.00771892	0.0061219	0.00709785	0.0994654	0.0133972	0.0132198	0.0968866	0.444476	0.0102032	0.131441	0.147258	0.948369	0.106583	0.230766	0	0.0380179	1.05832	3.35934	6.8319	0.491714	0.449511	0.0365596		Line	Amount	St Dev
aao 0.2	0.00801328	0.0236028	0.0107087	0.21982	0.0110365	0.0138775	0.131079	0.757747	0.0124934	0.160127	0.233128	0.191038	0.131927	0.412179	0	0.0265531	1.01868	3.36201	7.86351	0.427546				WT 0	0.683806	0.10564
aao 0.3	0.00712909	0.0148268	0.0105843	0.182912	0.017276	0.0130335	0.121463	0.706446	0.0209062	0.187816	0.214635	0.173256	0.132723	0.33767	0	0.052659	1.0394	3.23274	7.53075	0.429272				WT 6	1.01961	0.0893682
myb96 0.1	0.0167103	0.0356058	0.0255796	0.552688	0.0233301	0.0534764	0.158476	1.79299	0.0269935	0.314195	0.266575	0.492926	0.262882	0.387861	0	0.100643	1.50476	6.01569	10.4368	0.576394	0.589571	0.0394615
myb96 0.2	0.0128263	0.0423925	0.0246005	0.401803	0.0283561	0.0404899	0.219311	1.21823	0.0131568	0.216164	0.352945	0.306456	0.2119	0.489445	0	0.0705118	1.3867	5.03529	9.01762	0.558384				dde 0	0.742598	0.120255
myb96 0.3	0.0239318	0.0999609	0.0197595	0.503199	0.0175552	0.0884697	0.185	1.79336	0.0580976	0.260553	0.333595	0.543512	0.3145	0.487336	0	0.116165	1.64363	6.48863	10.2355	0.633935				dde 6	0.828267	0.0922221
WT 6.1	0.0107004	0.167895	0.0231664	0.626024	0.0214495	0.0515869	0.204605	1.53264	0.0162452	0.139526	0.321853	0.384078	0.171069	0.477451	0	0.0464009	1.16591	5.36059	5.05091	1.06131	1.01961	0.0893682
WT 6.2	0.0097882	0.152587	0.033928	0.646112	0.03795	0.0523586	0.343806	1.7164	0.0248023	0.198059	0.557333	0.362853	0.177017	0.895639	0	0.041434	1.25763	6.5077	6.02279	1.08051				aao 0	0.449511	0.0365596
WT 6.3	0.0123256	0.197842	0.0347407	0.468466	0.0295596	0.030814	0.356332	1.28326	0.0266146	0.137968	0.567897	0.30736	0.19455	0.730299	0	0.0460301	1.205	5.62906	6.13844	0.917018				aao 6	0.613034	0.0545213
dde 6.1	0.0147656	0.304379	0.0553366	0.833716	0.0284126	0.0638318	0.394081	2.09399	0.0284685	0.178667	0.555566	0.505508	0.268509	0.856567	0	0.144748	1.29249	7.61904	8.65389	0.880419	0.828267	0.0922221
dde 6.2	0.0170071	0.237012	0.0689027	0.995092	0.0332853	0.0820485	0.389104	2.35435	0.0175541	0.260745	0.44773	0.44608	0.291745	0.516305	0	0.0685152	1.19993	7.42541	8.41313	0.882598				myb96 0	0.589571	0.0394615
dde 6.3	0.0245631	0.0609692	0.0720068	1.08894	0.0554889	0.0780138	0.436819	2.51737	0.0686546	0.242203	0.548371	0.601945	0.3167	0.693347	0	0.0713563	1.29294	8.16969	11.3187	0.721786				myb96 6	0.466478	0.104663
aao 6.1	0.015539	0.0614436	0.0210709	0.342154	0.0261677	0.0308294	0.197788	0.935297	0.0558783	0.161145	0.312084	0.199769	0.178566	0.445944	0.00590483	0.0439133	0.687533	3.72103	5.55481	0.669875	0.613034	0.0545213
aao 6.2	0.0282468	0.260245	0.0170204	0.247567	0.0516787	0.0231973	0.16377	0.829778	0.0674995	0.131402	0.271959	0.183626	0.11713	0.366401	0	0.0293028	0.649568	3.43839	6.12714	0.561174
aao 6.3	0.00845336	0.28069	0.0115148	0.244086	0.0222072	0.024766	0.138159	0.765371	0.0109208	0.185985	0.250898	0.179033	0.140097	0.398958	0.0051634	0.0351842	0.767572	3.46906	5.70518	0.608055
myb96 6.1	0.00408716	0.24886	0.0147217	0.327746	0.0277768	0.0334909	0.139304	0.893843	0.0131345	0.0731101	0.218028	0.293556	0.0618808	0.253365	0.00749973	0.0531727	0.713417	3.37699	7.87588	0.428777	0.466478	0.104663
myb96 6.2	0.00450843	0.157152	0.0190685	0.458902	0.0130449	0.0465447	0.152222	1.09389	0.0140427	0.0627855	0.226615	0.366595	0.113258	0.302937	0.00724306	0.0532718	0.743359	3.83544	9.93925	0.385888
myb96 6.3	0.0063759	0.0521954	0.0214501	0.357012	0.0114428	0.0464784	0.136546	0.918531	0.0122451	0.0981563	0.188575	0.265995	0.126476	0.20516	0.00692482	0.0344552	0.70149	3.18951	5.45431	0.584769
ug/cm2	24 ol|Area	26 al|Area	24 FA|Area	29an|Area	26 ol|Area	28al|Area	26FA|Area	31an|Area	28 ol|Area	30al|Area	30 FA|Area	33an|Area	30 ol|Area	30 al|Area	30 FA|Area	35an|Area	32ol|Area	Sum
WT 0.1	0.00517617	0.00349505	0.00420922	0.0569878	0.00996098	0.0059823	0.0381092	0.113347	0.0131536	0.00473678	0.0603279	0.0384932	0.0241733	0.092203	0	0.00680251	0.160894	0.638051
WT 0.2	0.000679627	0.00920344	0.00293256	0.120676	0.00108633	0.0110781	0.0223463	0.272748	0.0160006	0.0051474	0.0306084	0.0762951	0.0216125	0.0469692	0	0.0094078	0.157818	0.80461
WT 0.3	0.000901866	0.00379314	0.00207429	0.0669966	0.00179843	0.00554739	0.0201976	0.163509	0.00351197	0.0106964	0.0342211	0.0474893	0.0122265	0.0504514	0	0.00767565	0.177665	0.608756
dde 0.1	0.000816554	0.00328006	0.00286486	0.0695471	0.00155699	0.00151547	0.0245453	0.177666	0.00217287	0.0126635	0.0383628	0.050559	0.019382	0.0711398	0	0.0105875	0.161382	0.648042
dde 0.2	0.000808355	0.00376349	0.00311415	0.0916106	0.00140468	0.00762523	0.0221934	0.216678	0.00164321	0.0136454	0.0334337	0.0593594	0.0198405	0.0544762	0	0.00585064	0.16636	0.701808
dde 0.3	0.00134617	0.00437979	0.00513819	0.116554	0.00204769	0.0106383	0.0378121	0.280171	0.0026639	0.0136702	0.0573187	0.0789565	0.0242081	0.104071	0	0.00645592	0.132511	0.877942
aao 0.1	0.00112983	0.000896075	0.00103893	0.014559	0.00196098	0.001935	0.0141815	0.0650589	0.00149346	0.0192393	0.0215545	0.138815	0.0156008	0.0337778	0	0.00556476	0.154909	0.491714
aao 0.2	0.00101905	0.00300155	0.00136182	0.0279544	0.0014035	0.0017648	0.0166693	0.0963624	0.00158879	0.0203634	0.0296468	0.0242942	0.0167771	0.0524166	0	0.00337675	0.129546	0.427546
aao 0.3	0.000946664	0.00196883	0.00140548	0.0242887	0.00229406	0.00173071	0.0161289	0.0938081	0.00277611	0.0249399	0.0285012	0.0230065	0.0176241	0.0448389	0	0.00699254	0.138021	0.429272
myb96 0.1	0.0016011	0.00341157	0.00245091	0.0529559	0.00223538	0.00512385	0.0151844	0.171796	0.00258639	0.0301046	0.0255419	0.0472298	0.0251881	0.037163	0	0.00964318	0.144179	0.576394
myb96 0.2	0.00142236	0.00470107	0.00272805	0.0445576	0.00314452	0.00449009	0.0243202	0.135094	0.00145901	0.0239713	0.0391395	0.0339841	0.0234985	0.0542765	0	0.00781933	0.153777	0.558384
myb96 0.3	0.00233812	0.00976612	0.00193049	0.0491622	0.00171514	0.00864344	0.0180744	0.17521	0.0056761	0.0254558	0.0325921	0.0531008	0.0307265	0.0476124	0	0.0113492	0.160582	0.633935
WT 6.1	0.00211851	0.0332406	0.00458658	0.123943	0.00424665	0.0102134	0.0405086	0.303437	0.00321629	0.0276238	0.0637217	0.0760413	0.0338689	0.0945277	0	0.00918664	0.230831	1.06131
WT 6.2	0.00162519	0.025335	0.00563326	0.107278	0.00630107	0.00869342	0.0570842	0.284985	0.00411808	0.032885	0.0925374	0.0602466	0.0293912	0.148708	0	0.00687953	0.208811	1.08051
WT 6.3	0.00200794	0.03223	0.00565954	0.0763167	0.00481549	0.00501984	0.0580493	0.209054	0.00433572	0.022476	0.0925148	0.0500713	0.0316938	0.118971	0	0.00749866	0.196303	0.917018
dde 6.1	0.00170624	0.0351725	0.00639442	0.0963401	0.00328322	0.00737609	0.045538	0.241972	0.00328968	0.0206459	0.0641984	0.0584139	0.0310275	0.0989806	0	0.0167263	0.149354	0.880419
dde 6.2	0.00202149	0.0281717	0.00818989	0.118278	0.00395634	0.00975243	0.0462496	0.279843	0.00208652	0.0309926	0.053218	0.0530219	0.0346774	0.061369	0	0.00814384	0.142626	0.882598
dde 6.3	0.00217013	0.00538658	0.00636175	0.0962069	0.00490241	0.00689246	0.0385927	0.222408	0.00606558	0.0213985	0.0484482	0.0531814	0.0279802	0.0612567	0	0.00630428	0.11423	0.721786
aao 6.1	0.0027974	0.0110613	0.00379327	0.061596	0.00471082	0.00555004	0.0356067	0.168376	0.0100594	0.02901	0.0561827	0.0359633	0.0321463	0.0802806	0.00106301	0.00790545	0.123772	0.669875
aao 6.2	0.00461011	0.0424741	0.00277787	0.040405	0.00843439	0.00378599	0.0267286	0.135427	0.0110165	0.0214459	0.0443859	0.0299692	0.0191166	0.0597996	0	0.00478246	0.106015	0.561174
aao 6.3	0.0014817	0.0491991	0.00201831	0.0427832	0.00389246	0.00434098	0.0242165	0.134154	0.0019142	0.0325993	0.0439772	0.0313809	0.0245562	0.0699291	0.000905038	0.00616707	0.13454	0.608055
myb96 6.1	0.000518946	0.0315978	0.00186921	0.0416139	0.00352682	0.00425234	0.0176874	0.113491	0.00166768	0.00928279	0.027683	0.0372728	0.007857	0.0321698	0.000952241	0.00675134	0.0905825	0.428777
myb96 6.2	0.000453599	0.0158112	0.0019185	0.0461707	0.00131246	0.00468292	0.0153152	0.110058	0.00141285	0.00631692	0.0228	0.0368835	0.011395	0.0304789	0.000728733	0.00535974	0.0747902	0.385888
myb96 6.3	0.00116897	0.00956957	0.00393268	0.0654551	0.00209795	0.00852141	0.0250346	0.168405	0.00224503	0.0179961	0.0345737	0.0487679	0.0231883	0.0376144	0.00126961	0.00631706	0.128612	0.584769
	Alkanes	Alcohols	Aldehydes	FA	Sum
WT 0.1	0.21563	0.213358	0.106417	0.102646	0.638051			Alkanes	Alcohols	Aldehydes	FA	Sum	St Dev	St Dev	St Dev	St Dev
WT 0.2	0.479127	0.197197	0.0723982	0.0558872	0.80461		WT 0	0.326809	0.20222	0.0831012	0.0716755	0.683806	0.111436	0.00788854	0.0165053	0.0219011
WT 0.3	0.285671	0.196104	0.0704884	0.0564931	0.608756		WT 6	0.438312	0.254562	0.186641	0.140098	1.01961	0.0708517	0.0146607	0.0211777	0.022123
dde 0.1	0.30836	0.185311	0.0885989	0.0657729	0.648042
dde 0.2	0.373499	0.190057	0.0795103	0.0587413	0.701808
dde 0.3	0.482137	0.162777	0.13276	0.100269	0.877942		dde 0	0.387999	0.179382	0.10029	0.0749277	0.742598	0.0716813	0.0119002	0.0232576	0.0181475
aao 0.1	0.223997	0.175094	0.0558481	0.0367749	0.491714		dde 6	0.416946	0.176459	0.129132	0.10573	0.828267	0.0332362	0.0149877	0.0274631	0.00937827
aao 0.2	0.151988	0.150334	0.0775463	0.0476779	0.427546
aao 0.3	0.148096	0.161662	0.0734783	0.0460355	0.429272
myb96 0.1	0.281624	0.17579	0.0758031	0.0431772	0.576394		aao 0	0.174694	0.162363	0.0689576	0.0434961	0.449511	0.0348992	0.0101203	0.00941738	0.00479968
myb96 0.2	0.221455	0.183302	0.0874389	0.0661877	0.558384		aao 6	0.23297	0.163021	0.136492	0.0805517	0.613034	0.028944	0.0101991	0.0138581	0.0114364
myb96 0.3	0.288822	0.201038	0.0914778	0.0525969	0.633935
WT 6.1	0.512608	0.274281	0.165606	0.108817	1.06131
WT 6.2	0.459389	0.250247	0.215622	0.155255	1.08051		myb96 0	0.263967	0.18671	0.0849066	0.0539873	0.589571	0.0302038	0.0105854	0.00664498	0.00944531
WT 6.3	0.34294	0.239156	0.178697	0.156224	0.917018		myb96 6	0.228849	0.116943	0.0694314	0.0512549	0.466478	0.0424953	0.0291768	0.00871026	0.0100537
dde 6.1	0.413452	0.188661	0.162175	0.116131	0.880419
dde 6.2	0.459287	0.185368	0.130286	0.107657	0.882598
dde 6.3	0.3781	0.155349	0.0949342	0.0934027	0.721786
aao 6.1	0.273841	0.173486	0.125902	0.0966457	0.669875
aao 6.2	0.210583	0.149192	0.127506	0.0738924	0.561174
aao 6.3	0.214485	0.166384	0.156069	0.0711171	0.608055
myb96 6.1	0.199129	0.104153	0.0773027	0.0481918	0.428777
myb96 6.2	0.198472	0.0893642	0.0572899	0.0407624	0.385888
myb96 6.3	0.288945	0.157312	0.0737015	0.0648105	0.584769

## Sheet: exp2
	24an|Area	27an|Area	24ol|Area	26al|Area	24FA|Area	29an|Area	26ol|Area	28al|Area	26 FA|Area	31 an|Area	28ol|Area	30al|Area	28FA|Area	33an|Area	30ol|Area	32al|Area	30 FA|Area	35an|Area	32ol|Area
WT 0.2	465.611	21.0344	7.28571	16.502	5.41	192.644	12.941	23.3526	39.3535	359.234	14.0581	16.4908	55.5579	112.182	14.6268	63.3128	0	17.0413	123.611
WT 0.3	319.4	13.3515	6.85471	12.349	3.17	102.647	13.4186	14.8868	28.0542	185.134	16.4776	10.2638	43.4061	57.0954	20.1369	57.1171	0	11.61	114.043
WT 0.4	412.831	9.47364	14.8821	6.63	2.52	182.598	25.6482	14.2983	38.7449	338.912	33.0975	9.90767	52.6487	101.894	32.4469	67.1046	0	12.92	112.809
dde 0.1	311.278	22.2001	6.55	15.2292	5.5	228.889	10.2605	24.2356	34.3468	448.414	9.54185	18.7114	36.5399	130.314	12.38	39.9789	0	13.72	84.2072
dde 0.2	354.071	14.9893	6.43	8.98103	6.83	188.197	11.0229	16.8884	43.0457	402.813	11.5368	13.8827	55.4163	110.137	15.24	75.5465	0	11.57	112.147
dde 0.3	550.848	19.2111	12.1767	9.14	7.69449	335.931	25.21	22.7322	63.6345	714.191	31.9811	20.4331	71.3094	176.803	53.0173	94.8466	10.2534	13.0624	172.822
dde 0.4	489.753	10.7116	12.5929	5.71	5.59	183.674	21.7597	14.8322	42.9256	396.189	27.5173	11.6572	54.7046	103.259	28.0584	70.0599	0	11.42	148.509
aao 0.1	360.061	2.63	3.07	3.35	1.15	39.8681	7.97	4.08	12.0781	82.4382	8.21	2.29	24.8903	34.5756	7.3	49.3913	0	6.46	108.318
aao 0.2	473.024	5.11	3.45	6.34	1.68	70.9023	7.75	8.04	27.1893	133.11	0	0	53.3566	60.8008	6.74	80.4029	0	13.93	143.58
aao 0.3	305.551	4.025	6.91	3.35	3.33	69.2786	11.8431	5.941	29.6382	130.619	13.4814	0	53.4773	44.5122	13.5423	76.0121	0	10.7	112.134
aao 0.4	351.573	3.77	3.13	3.62	3.2	62.6465	4.53	5.74	29.3446	119.719	4.33	3.28	50.8778	42.7259	7.48	71.7163	0	9.09	90.6449
myb96 0.1	478.906	5.61	4.95	6.57	5.01	126.953	9.8	11.0239	34.0404	238.71	10.8653	0	52.4817	88.6574	13.71	53.8322	0	15	131.713
myb96 0.2	368.089	4.5	5.35	5.35	4.55	87.083	8.5	9.16	32.2482	228.985	8.78	5.99	50.2676	68.5037	26.5576	66.1189	0	11.78	116.271
myb96 0.3	506.841	7.86867	11.08	14.0873	6.54	143.739	11.3792	11.7889	41.0352	379.542	38.4819	34.8985	60.2636	91.2911	48.2004	74.3448	0	14.382	163.083
myb96 0.4	577.736	8.09949	11.24	9.53	7.47995	175.84	7.83	15.9033	49.2266	431.288	27.8588	34.8429	63.2905	120.067	48.9639	63.3044	0	15.3417	191.25
WT 6.1	425.767	10.5808	4.11	6.14	4.78	155.458	2.89	13.2058	38.7931	341.777	10.07	28.6389	50.7365	85.6104	22.1428	55.2819	5.1	15.54	133.114
WT 6.2	433.79	10.4262	3.58	9.3088	4.7	110.169	5.52	12.5947	41.698	241.893	10.22	7.54	61.5819	70.8705	11.4	86.7394	4.66	11.07	112.579
WT 6.3	553.183	15.4175	4.96	15.0696	7.39	132.914	5.75	17.1414	60.9459	328.963	12.8053	42.2816	97.3471	80.9024	25.9389	129.036	8.86	14.6453	138.609
WT 6.4	866.246	20.6205	9.86151	16.7934	7.83	290.991	18.3199	30.8274	63.2192	599.465	25.6647	20.7112	86.8997	165.61	23.2493	105.938	0	21.663	190.904
dde 6.1	391.956	13.6325	3.44	25.987	8.70437	224.188	8.72	15.7462	43.4604	445.368	14.584	14.8	38.3461	114.252	22.8362	39.0318	3.87	11.23	93.1414
dde 6.2	445.672	6.74	2.58	8.91	6.21	104.715	4.12	6.99	36.4564	210.84	6.59	5.833	40.5249	54.1735	13.54	54.2472	2.93	7.36	104.805
dde 6.3	469.211	11.1569	2.67	4.02	7.16	191.598	3.67	12.5515	42.7198	410.972	13.9483	10.99	40.1645	102.228	19.7565	45.4003	5	10.44	129.468
dde 6.4	383.175	11.5887	3.01	5.74	7.38	173.541	6	13.2184	45.0264	381.229	15.343	10.05	47.3138	93.143	19.3434	62.9382	3.1	11.73	107.937
aao 6.1	479.442	5.1	14.1948	4.29	3.87	69.2622	27.0097	6.55	34.173	143.326	36.9351	6.58	54.8342	56.0867	38.595	74.4723	0	11.43	169.283
aao 6.2	360.182	4.08	5.02	3.74	2.498	51.2076	8.44	5.28	23.3004	101.731	9.21554	4.79	37.3306	39.8082	14.43	49.5864	0	7.28	102.846
aao 6.3	406.165	3.65	3.97	3.588	3.51	39.8356	5.01	3.96	28.634	111.085	8	16.7479	44.5571	33.9322	15.91	55.8304	0	7.15	120.758
aao 6.4	486.911	5.5	3.95	4.96	4.88	67.784	6.25	5.88	34.5185	172.113	9.51	20.487	49.5681	45.5914	16.45	59.8264	0	7.31	107.856
myb96 6.1	506.066	8.70487	4.42	32.931	4.76	71.6828	8.58	10.77	35.9742	181.679	13.4	19.9325	50.2827	45.736	24.9548	61.9692	0	7.37	114.651
myb96 6.2	492.955	5.22	5.477	6.1	4.01	60.4504	7.85	6.08	27.8488	140.511	7.72	4.5	36.9072	38.8105	16.2	43.3198	0	6.51	114.525
myb96 6.3	970.532	5.8	3.098	9.36	3.17	68.1774	6.89	6.01	21.7336	114.089	9.71	4.13	30.3872	37.8739	11.05	40.7513	0	5.99	70.0927
myb96 6.4	541.594	4.54	6.31	3.59	1.97	101.557	14.831	7.66	13.0602	183.686	14.094	6.44	24.5114	62.2547	14.4327	45.9358	0	6.5	84.8783
	27an|Area	24ol|Area	26al|Area	24FA|Area	29an|Area	26ol|Area	28al|Area	26 FA|Area	31 an|Area	28ol|Area	30al|Area	28FA|Area	33an|Area	30ol|Area	32al|Area	30 FA|Area	35an|Area	32ol|Area	Summe	Area	ug/cm2
WT 0.2	0.0903517	0.0312953	0.0708833	0.0232383	0.827491	0.0555873	0.10031	0.16904	1.54307	0.0603855	0.0708353	0.238645	0.481868	0.0628286	0.271956	0	0.0731996	0.530964	4.70195	7.49816	0.62708	WT 0.2
WT 0.3	0.0836035	0.0429225	0.0773264	0.0198497	0.642752	0.0840239	0.0932175	0.175668	1.15926	0.103179	0.0642695	0.271798	0.357517	0.126092	0.357653	0	0.0726989	0.714111	4.44594	5.52739	0.804347	WT 0.3
WT 0.4	0.045896	0.0720977	0.0321197	0.0122084	0.884615	0.124255	0.0692694	0.187703	1.64189	0.160344	0.0479987	0.255062	0.493635	0.157192	0.325095	0	0.0625922	0.546515	5.11849	8.15883	0.627356	WT 0.4
dde 0.1	0.142638	0.0420846	0.0978492	0.0353382	1.47064	0.065925	0.155716	0.220683	2.88112	0.0613076	0.120223	0.234773	0.837282	0.0795431	0.256869	0	0.0881527	0.541042	7.33118	9.2957	0.788664	dde 0.1
dde 0.2	0.0846685	0.0363204	0.0507301	0.0385798	1.06305	0.0622639	0.0953954	0.243147	2.27533	0.0651664	0.0784176	0.313024	0.622121	0.0860844	0.426731	0	0.0653541	0.633474	6.23985	9.15235	0.681776	dde 0.2
dde 0.3	0.069751	0.0442107	0.0331852	0.0279369	1.21969	0.0915314	0.0825351	0.231042	2.59306	0.116116	0.0741877	0.258907	0.641928	0.192493	0.344366	0.0372277	0.0474264	0.627475	6.73306	8.91131	0.755564	dde 0.3
dde 0.4	0.0437428	0.0514255	0.0233179	0.0228279	0.750068	0.0888599	0.0605702	0.175295	1.61791	0.112372	0.0476043	0.223397	0.421677	0.114582	0.286103	0	0.0466358	0.606464	4.69286	6.75636	0.694584	dde 0.4
aao 0.1	0.0146086	0.0170526	0.0186079	0.0063878	0.221451	0.0442702	0.0226628	0.0670889	0.457912	0.0456033	0.0127201	0.138256	0.192054	0.0405486	0.274349	0	0.0358828	0.601661	2.21112	4.75731	0.464783	aao 0.1
aao 0.2	0.0216057	0.014587	0.0268063	0.00710324	0.299783	0.0327679	0.0339941	0.11496	0.562806	0	0	0.225598	0.257073	0.0284975	0.339953	0	0.0588977	0.607072	2.6315	6.70414	0.392519	aao 0.2
aao 0.3	0.0263459	0.0452298	0.0219276	0.0217967	0.453468	0.0775195	0.0388872	0.193999	0.854972	0.0882432	0	0.350039	0.291357	0.0886418	0.497542	0	0.0700375	0.73398	3.85399	7.91641	0.486835	aao 0.3
aao 0.4	0.0214464	0.0178057	0.0205931	0.0182039	0.356378	0.0257699	0.0326532	0.166933	0.681047	0.0246321	0.018659	0.289429	0.243055	0.0425516	0.407973	0	0.0517104	0.515653	2.93449	7.53075	0.389668	aao 0.4
myb96 0.1	0.0234284	0.0206721	0.0274375	0.0209227	0.530179	0.0409266	0.0460379	0.142159	0.996896	0.0453756	0	0.219173	0.37025	0.0572555	0.224813	0	0.0626428	0.550059	3.37823	9.38923	0.359798	myb96 0.1
myb96 0.2	0.0244506	0.029069	0.029069	0.0247223	0.473162	0.0461845	0.0497705	0.17522	1.24418	0.0477058	0.0325465	0.273127	0.372212	0.1443	0.359255	0	0.0640062	0.631756	4.02074	7.46621	0.538525	myb96 0.2
myb96 0.3	0.0310499	0.0437218	0.0555884	0.0258069	0.567196	0.0449025	0.0465193	0.161925	1.49768	0.15185	0.13771	0.237801	0.360235	0.190199	0.293365	0	0.0567514	0.643525	4.54582	9.94101	0.45728	myb96 0.3
myb96 0.4	0.0280387	0.0389105	0.0329908	0.025894	0.608721	0.0271058	0.055054	0.170412	1.49303	0.0964413	0.120619	0.219098	0.415647	0.169503	0.219146	0	0.0531096	0.662066	4.43579	8.80095	0.504012	myb96 0.4
WT 6.1	0.0497022	0.0193064	0.0288421	0.0224536	0.730252	0.0135755	0.0620329	0.182227	1.60547	0.0473029	0.134529	0.23833	0.402147	0.104014	0.259682	0.0239568	0.0729977	0.625292	4.62211	4.91381	0.940636	WT 6.1
WT 6.2	0.0669895	0.023002	0.0598102	0.0301981	0.707851	0.0354667	0.0809228	0.267915	1.55419	0.0656648	0.0484455	0.395671	0.455352	0.0732464	0.557312	0.0299411	0.0711261	0.723337	5.24644	5.35366	0.979972	WT 6.2
WT 6.3	0.0870871	0.028017	0.085122	0.041743	0.750773	0.0324794	0.0968249	0.344258	1.85818	0.0723319	0.238831	0.549874	0.456984	0.146518	0.728871	0.0500465	0.082725	0.782946	6.43361	6.60292	0.974358	WT 6.3
WT 6.4	0.0476087	0.0227684	0.0387727	0.018078	0.671844	0.0422972	0.0711747	0.145961	1.38405	0.0592549	0.0478182	0.200635	0.382362	0.0536783	0.244591	0	0.0500158	0.440762	3.92167	4.72671	0.829684	WT 6.4
dde 6.1	0.0695612	0.017553	0.132602	0.0444151	1.14395	0.0444948	0.080347	0.221762	2.27254	0.0744167	0.0755187	0.195665	0.582985	0.116524	0.199164	0.0197471	0.0573024	0.475265	5.82381	6.87557	0.84703	dde 6.1
dde 6.2	0.0302465	0.011578	0.0399846	0.0278681	0.469921	0.018489	0.0313684	0.163602	0.946167	0.0295733	0.0261762	0.18186	0.24311	0.0607622	0.24344	0.0131487	0.0330288	0.470322	3.04065	3.66094	0.830565	dde 6.2			Amount	St Dev
dde 6.3	0.0475558	0.0113808	0.0171352	0.0305193	0.816683	0.0156433	0.0535003	0.182092	1.75176	0.0594545	0.0468446	0.1712	0.435744	0.0842118	0.193518	0.0213124	0.0445002	0.551853	4.53491	5.28309	0.858382	dde 6.3		WT 0	0.686261	0.0834995
dde 6.4	0.0604879	0.0157109	0.0299602	0.0385203	0.905804	0.0313173	0.0689939	0.235018	1.98984	0.0800835	0.0524565	0.246957	0.486165	0.100964	0.328509	0.0161806	0.0612254	0.563381	5.31158	6.21191	0.855063	dde 6.4		WT 6	0.931163	0.0173719	135.686
aao 6.1	0.0212747	0.0592136	0.0178958	0.0161438	0.288928	0.112671	0.0273234	0.142553	0.597887	0.154075	0.0274486	0.228742	0.233966	0.160999	0.310662	0	0.0476804	0.706167	3.15363	5.24393	0.601388	aao 6.1		dde 0	0.730147	0.0321927
aao 6.2	0.0226552	0.0278748	0.0207673	0.0138708	0.284343	0.0468653	0.0293185	0.129381	0.564886	0.0511716	0.0265977	0.207287	0.221045	0.0801263	0.275341	0	0.0404241	0.571079	2.61304	5.24315	0.498371	aao 6.2		dde 6	0.84776	0.0253192	116.108
aao 6.3	0.017973	0.0195487	0.0176677	0.0172836	0.196155	0.0246698	0.0194995	0.140997	0.546994	0.0393929	0.0824686	0.219404	0.167086	0.0783426	0.274915	0	0.0352074	0.594627	2.49223	4.3312	0.575414	aao 6.3		aao 0	0.433451	0.0347571
aao 6.4	0.0225914	0.0162247	0.0203733	0.0200447	0.278425	0.025672	0.0241523	0.141786	0.70696	0.0390626	0.0841507	0.203602	0.187268	0.0675688	0.245738	0	0.030026	0.443021	2.55667	3.84218	0.665422	aao 6.4		aao 6	0.585149	0.0437449	134.998
myb96 6.1	0.0344021	0.0174681	0.130145	0.0188118	0.283294	0.0339086	0.0425636	0.142172	0.718005	0.0529575	0.0787742	0.19872	0.180751	0.0986226	0.244905	0	0.0291266	0.453108	2.75774	6.48707	0.425112	myb96 6.1		myb96 0	0.464904	0.0332929
myb96 6.2	0.0211784	0.0222211	0.0247487	0.0162692	0.245257	0.0318487	0.0246675	0.112987	0.570076	0.0313213	0.0182572	0.149739	0.15746	0.065726	0.175755	0	0.0264121	0.464647	2.15857	4.82384	0.44748	myb96 6.2		myb96 6	0.355776	0.112599	76.5267
myb96 6.3	0.0119522	0.00638413	0.0192884	0.0065325	0.140495	0.0141984	0.012385	0.044787	0.235105	0.0200096	0.0085108	0.0626197	0.0780477	0.022771	0.0839774	0	0.0123437	0.144442	0.92385	5.14104	0.179701	myb96 6.3
myb96 6.4	0.0167653	0.0233016	0.0132572	0.00727483	0.375031	0.0547682	0.0282869	0.0482288	0.678318	0.0520463	0.0237817	0.090516	0.229895	0.0532973	0.169632	0	0.0240032	0.313439	2.20184	5.93793	0.37081	myb96 6.4
	27an|Area	24ol|Area	26al|Area	24FA|Area	29an|Area	26ol|Area	28al|Area	26 FA|Area	31 an|Area	28ol|Area	30al|Area	28FA|Area	33an|Area	30ol|Area	32al|Area	30 FA|Area	35an|Area	32ol|Area
WT 0.2	0.0120498	0.00417373	0.00945342	0.0030992	0.110359	0.00741345	0.0133779	0.0225442	0.205793	0.00805337	0.00944702	0.0318272	0.0642648	0.0083792	0.0362697	0	0.00976233	0.0708126
WT 0.3	0.0151253	0.00776541	0.0139897	0.00359116	0.116285	0.0152014	0.0168646	0.0317814	0.20973	0.0186668	0.0116275	0.0491729	0.0646809	0.0228123	0.0647055	0	0.0131525	0.129195
WT 0.4	0.00562531	0.00883677	0.0039368	0.00149634	0.108424	0.0152296	0.00849012	0.0230062	0.201241	0.0196528	0.00588303	0.0312621	0.0605032	0.0192665	0.0398458	0	0.00767171	0.0669846
dde 0.2	0.00925101	0.00396842	0.00554285	0.00421529	0.11615	0.00680305	0.0104231	0.0265667	0.248605	0.00712018	0.00856802	0.0342014	0.0679739	0.00940572	0.0466253	0	0.00714069	0.0692143
dde 0.3	0.00782724	0.00496119	0.00372394	0.00313499	0.136869	0.0102714	0.00926184	0.0259268	0.290985	0.0130301	0.00832512	0.0290538	0.0720352	0.021601	0.0386436	0.00417758	0.00532204	0.0704133
dde 0.4	0.00647432	0.00761142	0.00345125	0.00337872	0.111017	0.0131521	0.00896491	0.0259452	0.239465	0.0166321	0.00704585	0.0330647	0.0624118	0.0169591	0.0423458	0	0.00690251	0.0897619
aao 0.2	0.00322274	0.00217582	0.00399846	0.00105953	0.0447162	0.00488771	0.00507061	0.0171475	0.083949	0	0	0.0336506	0.0383454	0.00425073	0.0507079	0	0.00878527	0.0905518
aao 0.3	0.00332801	0.00571342	0.00276989	0.00275336	0.057282	0.00979225	0.00491222	0.0245059	0.108	0.0111469	0	0.0442168	0.0368042	0.0111972	0.0628494	0	0.00884713	0.0927163
aao 0.4	0.00284785	0.0023644	0.00273454	0.00241727	0.0473231	0.00342195	0.00433598	0.0221669	0.0904355	0.00327087	0.00247771	0.038433	0.032275	0.00565038	0.0541743	0	0.00686657	0.0684729
myb96 0.2	0.00327483	0.00389341	0.00389341	0.00331122	0.0633738	0.0061858	0.00666611	0.0234684	0.166642	0.00638957	0.00435917	0.0365818	0.0498529	0.0193271	0.0481174	0	0.00857279	0.0846154
myb96 0.3	0.00312341	0.00439812	0.00559183	0.002596	0.0570561	0.00451689	0.00467953	0.0162886	0.150656	0.0152751	0.0138527	0.0239212	0.0362373	0.0191328	0.0295106	0	0.00570881	0.0647344
myb96 0.4	0.00318587	0.00442117	0.00374855	0.00294218	0.0691654	0.00307987	0.00625546	0.0193629	0.169644	0.0109581	0.0137052	0.0248948	0.0472275	0.0192596	0.0249003	0	0.00603453	0.0752267
WT 6.1	0.0101148	0.003929	0.00586959	0.00456949	0.148612	0.00276272	0.0126242	0.0370846	0.326725	0.00962652	0.0273777	0.0485021	0.0818401	0.0211676	0.0528473	0.0048754	0.0148556	0.127252
WT 6.2	0.0125128	0.00429649	0.0111718	0.00564064	0.132218	0.00662475	0.0151154	0.0500433	0.290304	0.0122654	0.00904903	0.0739066	0.0850542	0.0136816	0.104099	0.00559264	0.0132855	0.135111
WT 6.3	0.0131892	0.00424312	0.0128916	0.00632191	0.113703	0.00491894	0.014664	0.0521372	0.281418	0.0109545	0.0361705	0.0832773	0.0692094	0.0221899	0.110386	0.00757944	0.0125286	0.118576
dde 6.2	0.00826195	0.00316259	0.010922	0.00761227	0.128361	0.00505033	0.0085684	0.0446885	0.258449	0.00807808	0.00715014	0.0496758	0.0664064	0.0165974	0.0664967	0.00359162	0.00902195	0.12847
dde 6.3	0.00900153	0.0021542	0.0032434	0.0057768	0.154585	0.00296101	0.0101267	0.034467	0.331579	0.0112537	0.0088669	0.0324054	0.0824791	0.0159399	0.0366297	0.00403408	0.00842315	0.104457
dde 6.4	0.00973741	0.00252915	0.00482303	0.00620104	0.145817	0.00504149	0.0111067	0.0378334	0.320327	0.0128919	0.0084445	0.0397554	0.0782633	0.0162532	0.0528837	0.00260477	0.00985612	0.0906936
aao 6.1	0.00405702	0.0112919	0.00341267	0.00307856	0.0550977	0.021486	0.00521049	0.0271844	0.114015	0.0293816	0.00523435	0.0436203	0.0446166	0.0307021	0.0592423	0	0.0090925	0.134664
aao 6.2	0.00432092	0.00531643	0.00396085	0.00264551	0.0542314	0.00893838	0.00559178	0.0246763	0.107738	0.00975971	0.00507285	0.0395349	0.0421589	0.0152821	0.0525144	0	0.00770988	0.108919
aao 6.3	0.00414966	0.00451347	0.00407918	0.0039905	0.0452889	0.00569584	0.0045021	0.0325539	0.126292	0.00909516	0.0190406	0.0506568	0.0385773	0.018088	0.0634733	0	0.0081288	0.137289
myb96 6.2	0.00439036	0.00460651	0.00513049	0.00337267	0.0508427	0.00660236	0.00511367	0.0234227	0.118179	0.00649302	0.00378479	0.0310414	0.0326421	0.0136252	0.0364347	0	0.00547533	0.096323
myb96 6.3	0.00232486	0.0012418	0.00375184	0.00127066	0.0273281	0.00276177	0.00240904	0.00871166	0.0457311	0.00389214	0.00165546	0.0121804	0.0151813	0.00442926	0.0163347	0	0.00240102	0.0280958
myb96 6.4	0.00282343	0.00392419	0.00223262	0.00122514	0.0631585	0.00922344	0.00476376	0.00812214	0.114235	0.00876506	0.00400504	0.0152437	0.0387163	0.00897573	0.0285675	0	0.00404235	0.0527858
	AN	OL	AL	FA	summe				AN	OL	AL	FA		AN	OL	AL	FA
WT 0.2	0.402229	0.0988323	0.068548	0.0574706	0.62708			WT 0	0.401556	0.140814	0.0779637	0.0659269	WT 0	0.0145039	0.0394576	0.0210952	0.0131837
WT 0.3	0.418974	0.193641	0.107187	0.0845454	0.804347			dde 0	0.46281	0.120302	0.0643072	0.0632217	dde 0	0.0367217	0.0194346	0.00490382	0.0012463
WT 0.4	0.383466	0.12997	0.0581557	0.0557646	0.627356			aao 0	0.191009	0.105204	0.064677	0.062117	aao 0	0.0164443	0.0194885	0.00444209	0.00803446
dde 0.2	0.449121	0.0965117	0.0711592	0.0649834	0.681776			myb96 0	0.279918	0.113805	0.0550934	0.0511224	myb96 0	0.0192427	0.00507997	0.00597928	0.00883825
dde 0.3	0.513039	0.120277	0.0599545	0.0622932	0.755564			WT 6	0.53519	0.165866	0.137422	0.12651	WT 6	0.0376216	0.00459989	0.0308122	0.0229944
dde 0.4	0.426271	0.144117	0.0618078	0.0623886	0.694584			dde 6	0.54019	0.141845	0.0764206	0.0895487	dde 6	0.0500942	0.0143176	0.0140034	0.0120013
aao 0.2	0.179019	0.101866	0.059777	0.0518576	0.392519			aao 6	0.221825	0.183474	0.0771116	0.0759804	aao 6	0.0043977	0.0329695	0.0101828	0.00843692
aao 0.3	0.214261	0.130566	0.0705315	0.0714761	0.486835			myb96 6	0.175824	0.0839151	0.0380612	0.0348634	myb96 6	0.058775	0.0356116	0.0107949	0.0162748
aao 0.4	0.179748	0.0831805	0.0637225	0.0630171	0.389668
myb96 0.2	0.291716	0.120411	0.0630361	0.0633614	0.538525
myb96 0.3	0.252782	0.108057	0.0536346	0.0428058	0.45728
myb96 0.4	0.295257	0.112945	0.0486095	0.0471999	0.504012
WT 6.1	0.582148	0.164738	0.0987187	0.0950316	0.940636
WT 6.2	0.533375	0.171979	0.139435	0.135183	0.979972
WT 6.3	0.490048	0.160882	0.174112	0.149316	0.974358
dde 6.2	0.470501	0.161359	0.0931372	0.105568	0.830565
dde 6.3	0.586067	0.136765	0.0588667	0.0766833	0.858382
dde 6.4	0.564001	0.127409	0.077258	0.0863946	0.855063
aao 6.1	0.226879	0.227525	0.0730998	0.0738833	0.601388
aao 6.2	0.216159	0.148216	0.0671399	0.0668567	0.498371
aao 6.3	0.222436	0.174682	0.0910952	0.0872011	0.575414
myb96 6.2	0.211529	0.12765	0.0504637	0.0578367	0.44748
myb96 6.3	0.0929664	0.0404208	0.024151	0.0221627	0.179701
myb96 6.4	0.222975	0.0836743	0.039569	0.024591	0.37081

## Sheet: exp3
	24an|Area	27an|Area	24ol|Area	26al|Area	24FA|Area	29an|Area	26ol|Area	28al|Area	26FA|Area	31an|Area	28ol|Area	30al|Area	28FA|Area	33an|Area	30ol|Area	32al|Area	35an|Area	32ol|Area	34al|Area
WT 0.1	983.702	29.6926	16.5409	51.5023	0	216.517	28.5848	31.9499	89.8844	527.138	57.9122	75.5368	182.402	133.288	131.229	345.491	329.245	167.659	132.177
WT 0.2	935.961	9.268	12.9059	11.9109	0	133.814	22.1744	9.05537	69.4351	375.157	41.8729	54.6147	142.936	94.5367	96.4347	262.066	271.797	118.475	99.7511
WT 0.4	1067.65	12.751	15.7316	22.3903		245.425	25.8045	16.6258	81.7594	621.03	70.6393	61.5579	140.797	154.709	139.852	205.216	372.757	152.913	67.009
WT 6.1	1055.11	63.2643	17.7907	81.8639		266.197	28.9048	53.262	60.5482	609.781	67.2538	114.882	107.021	134.458	130.382	147.235	321.218	90.3379	44.1393
WT 6.2	1129.63	66.9726	21.5239	455.028	6.98542	221.536	57.21	54.4282	86.7395	595.729	58.8431	143.291	168.629	97.4097	157.578	220.806	389.407	115.302	72.6946
WT 6.3	732.362	29.7957	16.5061	44.4077	47.0744	175.167	37.2145	28.6704	32.3701	385.432	36.1059	54.4284	45.9906	97.8281	64.1051	55.3025	171.705	66.3707	15.4027
dde 0.1	1281.6	30.6518	17.724	30.1125	10.3524	360.241	29.7585	41.0241	129.035	641.713	120.932	91.4107	203.927	179.995	164.482	275.847	400.189	150.826	83.9204
dde 0.2	1418.35	22.4676	19.6849	21.8871	9.33945	341.098	31.6047	35.8424	119.246	943.318	108.771	107.746	192.637	187.645	178.346	256.436	480.103	140.16	82.2075
dde 0.3	1156.75	25.6753	15.1116	21.4854	10.1952	366.638	25.3837	30.356	104.238	543.337	101.116	72.829	150.024	182.215	147.567	187.328	341.109	122.22	59.9385
dde 6.1	1089.7	40.9568	16.2827	74.5248	10.4247	421.703	28.6327	48.6521	87.3528	973.877	101.287	114.782	114.719	177.111	148.52	144.75	377.14	113.311	45.4202
dde 6.2	1462.71	33.9805	20.9026	142.935	10.8802	397.463	37.4294	36.7651	82.5868	854.338	70.9515	101.187	101.567	148.223	148.138	104.618	335.974	112.065	31.4047
dde 6.3	1238	45.6394	17.1068	119.827	11.4855	262.069	29.4828	34.4659	95.275	606.626	70.4913	96.8122	144.05	95.6772	121.873	193.423	301.229	89.1481	67.9637
aao 0.1	1165.7	11.8188	11.0087	11.5723	7.62512	139.931	17.522	11.0691	104.631	390.914	75.334	80.1509	185.863	71.1066	108.324	249.069	309.076	95.5259	78.2839
aao 0.2	1534.81	11.1499	19.4326	11.377		114.223	30.3833	11.9082	37.5244	313.747	36.991	41.0538	61.1905	82.2326	97.4493	68.1186	236.463	71.471	18.0305
aao 0.3	1515.88	22.8811	14.0531	22.2068		140.122	23.7407	11.4181	106.865	376.654	63.2194	90.1679	181.529	71.4215	106.236	232.41	304.725	115.067	89.5829
aao 6.1	995.492	18.0533	19.0267	32.4151		100.859	27.9262	14.5603	45.9735	290.104	35.373	61.3621	69.5154	59.7941	99.7081	85.9346	213.045	104.978	27.6332
aao 6.2	1249.54	12.2905	16.0505	19.6242		94.8194	23.8014	11.523	62.301	265.479	33.2996	52.0445	100.334	57.0856	80.3012	124.65	171.169	85.0148	35.431
aao 6.3	1210.05	8.89499	17.0122	18.9119		62.665	25.044	0	55.3332	233.525	32.9549	75.4378	99.9253	47.1435	87.7221	147.92	209.613	74.4895	53.3716
myb96 0.1	1079.23	10.9852	13.895	13.946		93.5224	20.756	12.0115	31.8213	236.191	19.4385	32.0841	48.7167	62.8522	62.9981	61.3889	134.279	68.265	16.3439
myb96 0.2	1251.28	10.7784	15.2357	13.2681		107.288	23.8791	12.9604	23.2703	226.159	13.5243	11.3024	33.4353	70.2684	53.006	33.4596	96.4249	66.3399	14.8156
myb96 0.3	1084.94	38.9391	15.808	42.4458		134.425	25.3997	33.2686	18.1859	222.342	26.6298	20.4286	31.2244	80.4258	40.6141	34.7604	46.8422	49.0277	0
myb96 6.1	1272.95	11.5477	16.8186	47.2994		122.062	27.67	12.5813	28.0781	228.591	28.2769	0	43.6758	80.9003	43.3887	59.243	36.1228	41.8108	16.3669
myb96 6.2	881.521	12.3917	12.5506	61.1226		99.2538	19.738	12.7497	39.854	250.616	21.0949	31.7046	59.2125	56.3753	59.7209	70.9348	115.226	42.8312	18.0916
myb96 6.3	1463.74	20.7129	15.7873	79.9217		133.332	24.2304	20.86	47.0473	342.539	27.4641	48.176	67.044	80.2082	79.1367	78.1108	164.747	58.6532	23.1754
	27an|Area	24ol|Area	26al|Area	24FA|Area	29an|Area	26ol|Area	28al|Area	26FA|Area	31an|Area	28ol|Area	30al|Area	28FA|Area	33an|Area	30ol|Area	32al|Area	35an|Area	32ol|Area	34al|Area		Area	Amount	Average
WT 0.1	0.120738	0.0672597	0.209422	0	0.880418	0.116233	0.129917	0.365494	2.14349	0.235487	0.307153	0.741695	0.541986	0.533615	1.40486	1.3388	0.681745	0.537468	10.3558	12.328	0.840024	0.85878
WT 0.2	0.0396085	0.0551556	0.0509033	0	0.571877	0.0947666	0.0386998	0.296744	1.6033	0.178952	0.233406	0.610864	0.40402	0.412131	1.11999	1.16158	0.506323	0.426305	7.80462	9.54471	0.817691
WT 0.4	0.0477723	0.0589392	0.0838861	0	0.919494	0.0966775	0.0622892	0.306315	2.32671	0.264653	0.230629	0.5275	0.579625	0.523963	0.76885	1.39655	0.572893	0.251052	9.0178	9.81664	0.918624
WT 6.1	0.23984	0.0674461	0.310353	0	1.00918	0.109581	0.201921	0.229543	2.31173	0.254965	0.435529	0.405725	0.509742	0.494289	0.558183	1.21777	0.342479	0.167336	8.86561	7.20298	1.23082	1.13514
WT 6.2	0.237149	0.0762158	1.61125	0.0247353	0.784455	0.20258	0.19273	0.307144	2.10947	0.208363	0.507392	0.597113	0.344926	0.557981	0.781871	1.37889	0.408282	0.257411	10.588	9.3634	1.13078
WT 6.3	0.162737	0.0901529	0.242545	0.25711	0.956722	0.203258	0.156591	0.176799	2.10515	0.197202	0.297276	0.251191	0.534316	0.350128	0.30205	0.937816	0.362502	0.0841259	7.66767	7.34575	1.04382
dde 0.1	0.0956672	0.0553185	0.093984	0.032311	1.12435	0.0928793	0.12804	0.402731	2.00285	0.377442	0.285302	0.636478	0.561783	0.513366	0.860945	1.24903	0.470741	0.261924	9.24514	11.7841	0.784543	0.736902
dde 0.2	0.0633626	0.0555149	0.0617255	0.0263389	0.961956	0.0891307	0.101082	0.336294	2.66032	0.306752	0.303863	0.543269	0.529192	0.502966	0.723195	1.35397	0.395275	0.231839	9.24605	13.2152	0.699655
dde 0.3	0.0887847	0.0522556	0.0742961	0.0352546	1.26782	0.0877762	0.10497	0.360454	1.87884	0.349655	0.251841	0.518779	0.630095	0.510282	0.647774	1.17955	0.422633	0.207266	8.66833	11.9315	0.726509
dde 6.1	0.150342	0.0597695	0.273561	0.0382664	1.54796	0.105103	0.178589	0.320649	3.57484	0.371799	0.421334	0.421104	0.650128	0.545179	0.531341	1.38438	0.415933	0.166726	11.157	13.467	0.828473	0.822309
dde 6.2	0.0929245	0.0571613	0.390876	0.0297536	1.08692	0.102356	0.100539	0.225845	2.33631	0.194027	0.27671	0.277749	0.405337	0.405106	0.286092	0.918771	0.306459	0.0858807	7.57882	8.77479	0.863703
dde 6.3	0.147462	0.0552724	0.387165	0.0371099	0.846751	0.0952596	0.11136	0.307836	1.96002	0.227759	0.312802	0.465428	0.309135	0.393773	0.624953	0.973279	0.288039	0.219592	7.763	10.02	0.77475
aao 0.1	0.0405552	0.0377754	0.0397093	0.0261649	0.480161	0.060125	0.0379826	0.359033	1.34139	0.258502	0.275031	0.637771	0.243996	0.371705	0.854658	1.06057	0.327788	0.268624	6.72153	10.7136	0.62738	0.504769
aao 0.2	0.0290588	0.0506452	0.0296506	0	0.297687	0.0791848	0.0310352	0.0977957	0.817684	0.0964056	0.106994	0.159474	0.214314	0.253972	0.17753	0.616269	0.186267	0.0469911	3.29096	8.44852	0.389531
aao 0.3	0.060377	0.0370822	0.0585975	0	0.369744	0.0626451	0.0301293	0.281988	0.993885	0.166818	0.237928	0.479004	0.188461	0.280328	0.613266	0.804086	0.30363	0.236385	5.20436	10.4632	0.497397
aao 6.1	0.0725401	0.0764516	0.130247	0	0.405263	0.112211	0.0585052	0.184727	1.16567	0.142133	0.24656	0.279321	0.24026	0.400639	0.345295	0.856038	0.421813	0.111033	5.24871	7.99226	0.656724	0.596805
aao 6.2	0.0393441	0.0513805	0.0628204	0	0.303533	0.0761926	0.0368871	0.199436	0.849846	0.106598	0.166604	0.321186	0.182741	0.257058	0.399027	0.547943	0.272147	0.113421	3.98616	6.96925	0.571965
aao 6.3	0.0294038	0.0562366	0.0625163	0	0.207149	0.082787	0	0.182913	0.771955	0.108938	0.249372	0.330319	0.15584	0.289979	0.488974	0.692908	0.246237	0.176428	4.13196	7.35581	0.561727
myb96 0.1	0.0407151	0.0514998	0.0516887	0	0.346627	0.0769293	0.0445191	0.117941	0.875409	0.072046	0.118915	0.180561	0.232952	0.233493	0.227529	0.497684	0.253014	0.0605764	3.4821	7.82604	0.444938	0.409404
myb96 0.2	0.0344555	0.0487042	0.0424142	0	0.34297	0.0763347	0.0414306	0.0743885	0.722965	0.0432332	0.0361307	0.106883	0.224628	0.169445	0.106961	0.308243	0.21207	0.0473614	2.63862	6.17605	0.427234
myb96 0.3	0.143562	0.0582814	0.15649	0	0.4956	0.0936443	0.122656	0.0670484	0.819736	0.0981793	0.0753166	0.115119	0.296516	0.149737	0.128155	0.172699	0.180756	0	3.1735	8.91328	0.356041
myb96 6.1	0.0362862	0.052849	0.148629	0	0.383555	0.0869474	0.0395341	0.0882298	0.718301	0.0888543	0	0.137242	0.254213	0.13634	0.186159	0.113508	0.131382	0.0514296	2.65346	7.39424	0.358855	0.504114
myb96 6.2	0.0562289	0.0569497	0.27735	0	0.450375	0.0895632	0.057853	0.180842	1.1372	0.0957205	0.143863	0.268683	0.255809	0.27099	0.321875	0.522849	0.194351	0.0820926	4.46259	8.14725	0.547742
myb96 6.3	0.0566027	0.0431424	0.218404	0	0.364358	0.0662149	0.0570047	0.128567	0.936064	0.0750518	0.131652	0.183213	0.219187	0.216259	0.213455	0.450207	0.160283	0.0633319	3.583	5.91503	0.605745
	27an|Area	24ol|Area	26al|Area	24FA|Area	29an|Area	26ol|Area	28al|Area	26FA|Area	31an|Area	28ol|Area	30al|Area	28FA|Area	33an|Area	30ol|Area	32al|Area	35an|Area	32ol|Area	34al|Area
WT 0.1	0.00979385	0.00545587	0.0169876	0	0.0714163	0.00942844	0.0105384	0.0296476	0.173872	0.0191019	0.0249152	0.0601637	0.043964	0.0432849	0.113957	0.108599	0.0553007	0.0435975
WT 0.2	0.00414978	0.00577866	0.00533314	0	0.0599156	0.0099287	0.00405458	0.0310899	0.167978	0.0187488	0.024454	0.0640002	0.0423292	0.043179	0.117341	0.121698	0.0530475	0.044664
WT 0.4	0.00486646	0.00600401	0.0085453	0	0.0936669	0.00984833	0.00634526	0.0312036	0.237017	0.0269596	0.0234937	0.0537353	0.0590451	0.053375	0.0783212	0.142264	0.0583594	0.0255741
WT 6.1	0.0332974	0.00936364	0.0430868	0	0.140105	0.0152132	0.028033	0.0318678	0.320941	0.0353971	0.0604652	0.0563274	0.0707682	0.0686229	0.0774933	0.169064	0.0475468	0.0232315
WT 6.2	0.0253272	0.00813975	0.172079	0.0026417	0.0837788	0.0216353	0.0205833	0.0328026	0.225289	0.0222529	0.0541888	0.0637709	0.0368377	0.0595917	0.0835028	0.147263	0.043604	0.0274912
WT 6.3	0.0221539	0.0122728	0.0330184	0.0350012	0.130242	0.0276701	0.0213172	0.0240681	0.28658	0.0268458	0.0404691	0.0341954	0.072738	0.047664	0.041119	0.127668	0.0493485	0.0114523
dde 0.1	0.00811833	0.00469433	0.00797548	0.00274191	0.0954122	0.00788174	0.0108655	0.0341758	0.169962	0.0320297	0.0242107	0.0540115	0.047673	0.0435643	0.0730598	0.105993	0.0399471	0.0222269
dde 0.2	0.00479469	0.00420085	0.00467081	0.00199308	0.0727919	0.00674457	0.00764892	0.0254476	0.201308	0.0232121	0.0229935	0.0411096	0.0400443	0.0380598	0.0547247	0.102456	0.0299107	0.0175434
dde 0.3	0.00744121	0.00437964	0.0062269	0.00295476	0.106259	0.00735669	0.00879776	0.0302103	0.157469	0.0293052	0.0211072	0.0434798	0.0528095	0.0427677	0.0542911	0.0988599	0.0354217	0.0173713
dde 6.1	0.0111637	0.00443823	0.0203135	0.0028415	0.114945	0.00780452	0.0132613	0.0238101	0.265453	0.0276083	0.0312865	0.0312695	0.0482758	0.0404827	0.0394551	0.102798	0.0308854	0.0123804
dde 6.2	0.0105899	0.00651426	0.0445453	0.0033908	0.123868	0.0116648	0.0114577	0.025738	0.266252	0.0221119	0.0315347	0.0316531	0.0461934	0.046167	0.0326039	0.104706	0.0349249	0.0097872
dde 6.3	0.0147168	0.00551621	0.0386392	0.00370358	0.0845061	0.00950694	0.0111138	0.0307221	0.195611	0.0227304	0.0312178	0.0464499	0.0308518	0.0392987	0.0623705	0.0971336	0.0287464	0.0219154
aao 0.1	0.00378538	0.00352591	0.00370642	0.0024422	0.0448177	0.005612	0.00354526	0.0335117	0.125204	0.0241282	0.025671	0.0595288	0.0227743	0.0346945	0.0797728	0.098992	0.0305954	0.0250731
aao 0.2	0.00343952	0.00599457	0.00350956	0	0.0352353	0.00937263	0.00367345	0.0115755	0.0967843	0.011411	0.0126642	0.018876	0.0253671	0.0300611	0.0210132	0.072944	0.0220473	0.00556205
aao 0.3	0.00577042	0.00354406	0.00560035	0	0.0353376	0.00598719	0.00287955	0.0269505	0.0949887	0.0159434	0.0227396	0.0457799	0.0180119	0.0267918	0.0586118	0.076849	0.0290189	0.022592
aao 6.1	0.00907629	0.0095657	0.0162967	0	0.0507069	0.0140399	0.00732022	0.0231132	0.14585	0.0177838	0.0308498	0.0349489	0.0300615	0.0501283	0.0432037	0.107108	0.0527776	0.0138926
aao 6.2	0.00564539	0.00737246	0.00901395	0	0.0435533	0.0109327	0.00529284	0.0286166	0.121942	0.0152955	0.0239055	0.0460862	0.026221	0.0368846	0.0572553	0.0786229	0.0390497	0.0162745
aao 6.3	0.00399736	0.0076452	0.0084989	0	0.0281613	0.0112546	0	0.0248664	0.104945	0.0148098	0.0339013	0.0449059	0.021186	0.0394218	0.0664745	0.0941987	0.0334752	0.0239849
myb96 0.1	0.00520251	0.00658056	0.00660471	0	0.0442915	0.00982991	0.00568858	0.0150703	0.111858	0.00920593	0.0151948	0.0230719	0.0297663	0.0298354	0.0290733	0.0635934	0.0323298	0.00774037
myb96 0.2	0.00557889	0.00788598	0.00686752	0	0.0555322	0.0123598	0.00670827	0.0120447	0.117059	0.00700014	0.00585013	0.017306	0.0363708	0.0274358	0.0173186	0.0499094	0.0343374	0.00766855
myb96 0.3	0.0161065	0.00653872	0.0175569	0	0.0556024	0.0105062	0.013761	0.0075223	0.0919679	0.0110149	0.00844993	0.0129154	0.0332667	0.0167993	0.014378	0.0193755	0.0202794	0
myb96 6.1	0.00490737	0.00714733	0.0201006	0	0.0518721	0.0117588	0.00534661	0.0119322	0.0971433	0.0120167	0	0.0185607	0.0343798	0.0184387	0.0251762	0.0153509	0.0177682	0.00695536
myb96 6.2	0.00690158	0.00699005	0.0340422	0	0.0552794	0.0109931	0.00710092	0.0221967	0.13958	0.0117488	0.0176579	0.0329784	0.0313982	0.0332616	0.0395071	0.0641749	0.0238548	0.0100761
myb96 6.3	0.0095693	0.0072937	0.0369236	0	0.0615987	0.0111943	0.00963727	0.0217357	0.158252	0.0126883	0.0222572	0.0309741	0.0370559	0.0365609	0.0360869	0.0761124	0.0270976	0.0107069
	An	OL	Al	FA				Alkanes	Alcoholes	Aldehydes	FA
WT 0.1	0.407645	0.132572	0.209996	0.0898113	0.840024		WT 0	0.446858	0.139267	0.182707	0.0899468
WT 0.2	0.396071	0.130683	0.195847	0.0950901	0.817691		WT 6	0.630684	0.165056	0.245844	0.0935584
WT 0.4	0.536859	0.154546	0.14228	0.084939	0.918624		dde 0	0.423797	0.116492	0.117905	0.0787081
WT 6.1	0.734176	0.176144	0.23231	0.0881952	1.23082		dde 6	0.505688	0.1128	0.137294	0.0665262
WT 6.2	0.518496	0.155224	0.357845	0.0992152	1.13078		aao 0	0.253434	0.0862427	0.0988714	0.0662216
WT 6.3	0.639381	0.163801	0.147376	0.0932647	1.04382		aao 6	0.290425	0.120146	0.118722	0.0675124
dde 0.1	0.427158	0.128117	0.138338	0.0909292	0.784543		myb96 0	0.245161	0.0806465	0.0542869	0.0293102
dde 0.2	0.421395	0.102128	0.107581	0.0685502	0.699655		myb96 6	0.281192	0.0829376	0.0938583	0.0461259
dde 0.3	0.422839	0.119231	0.107794	0.0766449	0.726509
dde 6.1	0.542636	0.111219	0.116697	0.057921	0.828473
dde 6.2	0.55161	0.121383	0.129929	0.0607819	0.863703
dde 6.3	0.422819	0.105799	0.165257	0.0808756	0.77475
aao 0.1	0.295573	0.0985561	0.137769	0.0954828	0.62738
aao 0.2	0.23377	0.0788865	0.0464225	0.0304515	0.389531
aao 0.3	0.230958	0.0812853	0.112423	0.0727304	0.497397
aao 6.1	0.342803	0.144295	0.111563	0.0580621	0.656724
aao 6.2	0.275985	0.109535	0.111742	0.0747028	0.571965
aao 6.3	0.252488	0.106607	0.13286	0.0697723	0.561727
myb96 0.1	0.254712	0.0877816	0.0643018	0.0381422	0.444938
myb96 0.2	0.264451	0.0890192	0.0444131	0.0293507	0.427234
myb96 0.3	0.216319	0.0651386	0.0541459	0.0204377	0.356041
myb96 6.1	0.203654	0.0671297	0.0575788	0.030493	0.358855
myb96 6.2	0.297335	0.0868483	0.108384	0.0551751	0.547742
myb96 6.3	0.342588	0.0948349	0.115612	0.0527098	0.605745

## Sheet: Total wax load
				Replicate					Replicate
				A	B	C			A	B	C			Average	St dev
			WT 0	0.638051	0.62708	0.840024		WT 0	0.683806	0.686261	0.85878		WT 0	0.742949	0.0819109
			WT 0	0.80461	0.804347	0.817691		WT 6 h	1.01961	0.964989	1.13514		WT 6 h	1.03992	0.0709327
			WT 0	0.608756	0.627356	0.918624		dde2-2 0	0.742598	0.730147	0.736902		dde2-2 0	0.736549	0.00508915
			WT 6 h	1.06131	0.940636	1.23082		dde2-2 6 h	0.828267	0.84776	0.822309		dde2-2 6 h	0.832779	0.0108691
			WT 6 h	1.08051	0.979972	1.13078		aao3-4 0	0.449511	0.433451	0.504769		aao3-4 0	0.462577	0.0305462
			WT 6 h	0.917018	0.974358	1.04382		aao3-4 6 h	0.613034	0.585149	0.596805		aao3-4 6 h	0.598329	0.0114352
								myb96-1 0	0.589571	0.464904	0.409404		myb96-1 0	0.48796	0.0753379
			dde2-2 0	0.648042	0.788664	0.784543		myb96-1 6 h	0.466478	0.355776	0.504114		myb96-1 6 h	0.442123	0.0629601
			dde2-2 0	0.701808	0.681776	0.699655
			dde2-2 0	0.877942	0.755564	0.726509
			dde2-2 0		0.694584
			dde2-2 6 h	0.880419	0.84703	0.828473
			dde2-2 6 h	0.882598	0.830565	0.863703
			dde2-2 6 h	0.721786	0.858382	0.77475
			dde2-2 6 h		0.855063
			aao3-4 0	0.491714	0.464783	0.62738
			aao3-4 0	0.427546	0.392519	0.389531
			aao3-4 0	0.429272	0.486835	0.497397
			aao3-4 0		0.389668
			aao3-4 6 h	0.669875	0.601388	0.561727
			aao3-4 6 h	0.561174	0.498371	0.656724
			aao3-4 6 h	0.608055	0.575414	0.571965
			aao3-4 6 h		0.665422
			myb96-1 0	0.576394	0.359798	0.444938
			myb96-1 0	0.558384	0.538525	0.427234
			myb96-1 0	0.633935	0.45728	0.356041
			myb96-1 0		0.504012
			myb96-1 6 h	0.428777	0.425112	0.358855
			myb96-1 6 h	0.385888	0.44748	0.547742
			myb96-1 6 h	0.584769	0.179701	0.605745
			myb96-1 6 h		0.37081

## Sheet: Wax components
			Replicate				Replicate				Replicate				Replicate
			A	B	C		A	B	C		A	B	C		A	B	C
		Alkanes				Alcohols				Aldehydes				FA
		WT 0	0.326809	0.401556	0.412888		0.20222	0.140814	0.128219		0.0831012	0.0779637	0.165208		0.0716755	0.0659269	0.0824625
		WT 6 h	0.438312	0.53519	0.630684		0.254562	0.165866	0.165056		0.186641	0.137422	0.245844		0.140098	0.12651	0.0935584
		dde2-2 0	0.387999	0.46281	0.423797		0.179382	0.120302	0.116492		0.10029	0.0643072	0.117905		0.0749277	0.0632217	0.0787081
		dde2-2 6 h	0.420674	0.547876	0.505688		0.177964	0.143638	0.1128		0.130189	0.0771927	0.137294		0.106604	0.0905544	0.0665262
		aao3-4 0	0.174694	0.191009	0.253434		0.162363	0.105204	0.0862427		0.0689576	0.064677	0.0988714		0.0434961	0.062117	0.0662216
		aao3-4 6 h	0.23297	0.221825	0.290425		0.163021	0.183474	0.120146		0.136492	0.0771116	0.118722		0.0805517	0.0759804	0.0675124
		myb96-1 0	0.263967	0.279918	0.245161		0.18671	0.113805	0.0806465		0.0849066	0.0550934	0.0542869		0.0539873	0.0511224	0.0293102
		myb96-1 6 h	0.228849	0.175824	0.281192		0.116943	0.0839151	0.0829376		0.0694314	0.0380612	0.0938583		0.0512549	0.0348634	0.0461259
			Average	Alkanes	Alcohols	Aldehydes	FA
			WT 0	0.380418	0.157084	0.108758	0.073355
			WT 6 h	0.534729	0.195161	0.189969	0.120056
			dde2-2 0	0.424869	0.138725	0.0941671	0.0722859
			dde2-2 6 h	0.491413	0.144801	0.114892	0.0878949
			aao3-4 0	0.206379	0.117937	0.077502	0.0572782
			aao3-4 6 h	0.248407	0.155547	0.110775	0.0746815
			myb96-1 0	0.263015	0.127054	0.0647623	0.0448066
			myb96-1 6 h	0.228621	0.0945986	0.067117	0.0440814
			St dev
			WT 0	0.0467707	0.0395922	0.0489547	0.00839477
			WT 6 h	0.0961868	0.0514437	0.0542873	0.023932
			dde2-2 0	0.0374173	0.035261	0.0273182	0.00807414
			dde2-2 6 h	0.0647912	0.0325973	0.0328413	0.0201709
			aao3-4 0	0.0415591	0.0396255	0.0186298	0.0121108
			aao3-4 6 h	0.0368135	0.0323192	0.0304773	0.00661598
			myb96-1 0	0.0173985	0.0542587	0.0174501	0.0134965
			myb96-1 6 h	0.0526846	0.0193571	0.0279704	0.00838482
