# Supplementary material for: Wounding Triggers Wax Biosynthesis in Arabidopsis Leaves in an Abscisic Acid–Dependent and Jasmonoyl-Isoleucine-Dependent Manner
Source: Plant Cell Physiol. 2023 Oct 31;65(6):928–38. doi: 10.1093/pcp/pcad137 (PMC11209552; doi:10.1093/pcp/pcad137)
Supplement: pcad137_Supp [file pcad137_supp.zip › pcp-2023-e-00147-File013.xlsx]

## Sheet: wax_MeJA treatment
Experiment 1
	24an|Area	24 ol|Area	26 al|Area	29 an|Area	26 ol|Area	28 al|Area	26 FA|Area	31an|Area	28 ol|Area	30 al|Area	28 FA|Area	33 an|Area	30 ol|Area	32 al|Area	35 an|Area	34 ol|Area	34 al|Area
WT 0.1	766.546	44.3541	48.1176	182.854	95.2538	29.4532	0	353.852	99.74	105.094	60.8102	211.372	77.0944	150.905	328.193	305.017	94.2425
WT 0.2	552.106	0	25.7361	117.991	81.2389	40.1826	0	359.512	33	60.2233	64.8351	138.256	82.8883	152.769	238.516	202.884	92.3757
WT 0.3	749.623	0	33.6728	144.001	102.037	46.4707	0	444.349	50.8844	113.574	89.3742	225.01	114.808	240.228	376.656	175.071	155.949
WT 6.1	712.886	0	34.3502	80.3243	130.387	37.522	0	405.324	39.9618	156.165	67.4145	251.129	95.7564	178.88	374.213	225.867	115.763
WT 6.2	731.704	11.6325	47.624	86.5871	211.156	44.7292	21.4491	407.905	20.7649	141.465	78.1269	226.501	118.69	204.506	342.736	255.019	125.023
WT 6.3	847.647	0	57.3898	135.21	220.449	55.3094	55.2859	565.555	61.3216	177.445	100.836	324.904	152.372	212.595	446.121	237.801	122.185
dde 0.1	712.878	0	39.5605	132.329	114.22	31.0553	56.2103	272.952	26.8829	93.6446	62.3193	211.356	105.449	158.355	268.139	232.751	94.066
dde 0.2	846.167	0	38.8309	57.8031	208.393	37.5407	75.1051	315.91	40.531	157.51	68.9446	334.539	127.615	198.019	385.997	258.748	139.704
dde 0.3	655.104	0	25.248	61.0582	154.483	33.0808	67.8706	273.539	29.3125	86.2031	64.7702	210.133	99.7173	182.181	273.313	110.188	130.218
dde 6.1	795.453	8.14051	37.3079	86.9403	180.003	39.6954	83.6558	354.132	15.1015	124.266	61.8641	235.914	100.781	142.568	281.934	260.429	80.1649
dde 6.2	638.346	0	30.9948	68.5125	156.8	32.6162	76.1823	310.171	30.3099	95.8915	51.2485	174.03	93.2694	109.528	237.411	178.378	61.5236
dde 6.3	693.308	0	37.278	94.147	149.213	39.3854	104.557	385.797	39.3265	135.009	66.5684	271.726	112.339	138.328	323.989	216.745	80.2544
ug	24 ol|Area	26 al|Area	29 an|Area	26 ol|Area	28 al|Area	26 FA|Area	31an|Area	28 ol|Area	30 al|Area	28 FA|Area	33 an|Area	30 ol|Area	32 al|Area	35 an|Area	34 ol|Area	34 al|Area		ug	Area	ug/cm2	Average	St dev
WT 0.1	0.144656	0.15693	0.596358	0.310659	0.0960581	0	1.15405	0.325291	0.342753	0.198325	0.689366	0.251434	0.492159	1.07037	0.994776	0.307361		7.13054	8.48318	0.84055	0.909053	0.0544997
WT 0.2	0	0.116536	0.534278	0.367859	0.181952	0	1.62791	0.149428	0.272698	0.293581	0.626039	0.375328	0.691758	1.08003	0.918683	0.418288		7.65437	7.85953	0.973896
WT 0.3	0	0.112299	0.480245	0.340294	0.15498	0	1.48191	0.1697	0.378769	0.298064	0.750412	0.382885	0.801162	1.25615	0.583863	0.520092		7.71083	8.44826	0.912711
WT 6.1	0	0.120462	0.281687	0.457251	0.131585	0	1.42142	0.140141	0.54765	0.236414	0.880678	0.335805	0.627309	1.31232	0.792085	0.405965		7.69076	7.27061	1.05779	1.09691	0.0281393
WT 6.2	0.0397446	0.162716	0.29584	0.721453	0.152825	0.0732846	1.39368	0.0709472	0.483341	0.266935	0.773882	0.405526	0.69873	1.17102	0.871319	0.427162		8.00841	7.13266	1.12278
WT 6.3	0	0.169262	0.398781	0.650179	0.163126	0.163057	1.66802	0.180858	0.523345	0.2974	0.958252	0.449397	0.627015	1.31576	0.701356	0.360367		8.62617	7.77017	1.11016
dde 0.1	0	0.138735	0.464067	0.400558	0.108908	0.197125	0.957217	0.0942759	0.328403	0.218548	0.741206	0.369801	0.555339	0.940339	0.816236	0.329881		6.66064	6.65789	1.00041	0.932715	0.055227
dde 0.2	0	0.114726	0.170779	0.615697	0.110914	0.221898	0.933354	0.119749	0.465363	0.203697	0.988393	0.377039	0.585047	1.14043	0.764469	0.412756		7.22431	8.3505	0.865135
dde 0.3	0	0.0963513	0.23301	0.589537	0.126243	0.259007	1.04388	0.111862	0.328967	0.247175	0.801907	0.38054	0.695239	1.04302	0.420499	0.496937		6.87417	7.37098	0.932599
dde 6.1	0.0255845	0.117254	0.273242	0.565726	0.124757	0.262919	1.11299	0.047462	0.39055	0.194431	0.741447	0.316741	0.448073	0.88608	0.818494	0.251948		6.5777	6.31112	1.04224	1.07319	0.0907894
dde 6.2	0	0.121387	0.268321	0.614089	0.127737	0.298358	1.21475	0.118705	0.375547	0.200708	0.681568	0.365278	0.428951	0.929789	0.698597	0.240949		6.68473	5.58655	1.19658
dde 6.3	0	0.134421	0.339485	0.538046	0.14202	0.377021	1.39114	0.141807	0.486828	0.240039	0.979816	0.405083	0.498797	1.16827	0.781559	0.289389		7.91373	8.06911	0.980744
Experiment 2
	24 an|Area	24 ol|Area	26 al|Area	29an|Area	26 ol|Area	28 al|Area	24 FA|Area	31 an|Area	28 ol|Area	30 al|Area	28 FA|Area	33 an|Area	30 ol|Area	32 al|Area	35 an|Area	32 ol|Area	34 al|Area
WT 0.4	3774.07	49.9682	42.6889	105.28	641.333	6.91349	0	474.707	67.855	174.989	93.8149	123.722	71.0384	214.771	327.085	99.0447	143.68
WT 0.5	4107.54	45.1368	20.8848	98.5881	303.801	0	0	313.962	68.4685	94.0314	63.6061	76.2832	65.3036	134.029	160.916	92.686	89.8947
WT 0.6	2203.86	23.6543	20.1806	46.8758	279.714	0	0	164.528	35.2218	43.8361	44.8623	42.6163	57.4855	96.048	97.0077	48.5434	60.871
WT 6.4	1098	15.1215	10.7781	294.944	173.054	0	0	141.057	25.6769	49.6754	33.0078	32.7514	45.0838	69.7166	78.5612	36.5282	43.5411
WT 6.5	3696.1	38.5987	21.1597	120.058	359.116	0	0	345.456	60.9352	119.651	89.1035	90.4165	57.8501	197.106	215.271	95.7854	124.707
WT 6.6	1988.84	22.9299	9.62618	68.7075	186.396	0	0	153.685	28.8035	36.5994	23.8367	43.5231	49.1572	46.9852	72.6022	42.154	29.5087
dde 0.4	7129.86	72.7458	25.1949	145.22	869.386	10.6415	8.83185	502.249	84.2715	137.148	96.3599	109.317	82.4331	228.092	256.281	129.399	151.805
dde 0.5	3617.86	36.349	11.176	147.171	527.575	6.52338	0	347.662	45.614	103.231	67.3321	92.3903	46.6376	159.229	199.042	84.5912	112.234
dde 0.6	2020.07	17.7726	0	48.164	153.434	0	0	153.838	24.0421	39.8911	30.5768	35.446	37.9616	62.3275	61.1917	29.8431	39.4035
dde 6.4	4703	54.9472	45.6281	257.111	822.204	18.3898	13.0998	752.664	53.0147	241.731	112.437	133.171	46.8429	216.23	388.182	126.623	149.41
dde 6.5	4756.84	46.9965	46.4955	202.345	440.236	18.7849	8.17852	371.717	53.7514	125.307	66.7775	79.8794	45.0684	135.14	218.026	86.0256	94.5815
dde 6.6	3722.29	36.9476	21.1575	123.781	501.89	6.34066	0	324.193	44.5086	116.987	52.8307	62.8708	39.7114	102.277	168.757	62.47	63.4221
	24 ol|Area	26 al|Area	29an|Area	26 ol|Area	28 al|Area	24 FA|Area	31 an|Area	28 ol|Area	30 al|Area	28 FA|Area	33 an|Area	30 ol|Area	32 al|Area	35 an|Area	32 ol|Area	34 al|Area	Summe	Area	ug/cm2	Average	St dev
WT 0.4	0.132399	0.113111	0.278956	1.69932	0.0183184	0	1.25781	0.179793	0.463661	0.248578	0.32782	0.188228	0.569072	0.866666	0.262435	0.380703	6.98687	8.24978	0.846916	0.815571	0.0557456
WT 0.5	0.109888	0.0508449	0.240017	0.739618	0	0	0.764354	0.16669	0.228924	0.154852	0.185715	0.158985	0.3263	0.391758	0.225648	0.218853	3.96245	5.37461	0.737253
WT 0.6	0.107332	0.0915696	0.212699	1.2692	0	0	0.746546	0.159819	0.198906	0.203563	0.193371	0.26084	0.435818	0.440173	0.220266	0.276202	4.81631	5.58383	0.862545
WT 6.4	0.137719	0.098161	2.68619	1.57608	0	0	1.28467	0.233851	0.452417	0.300617	0.298283	0.410599	0.634942	0.715493	0.332679	0.396549	9.55826	7.70844	1.23997	0.954698	0.149432
WT 6.5	0.104431	0.0572488	0.324824	0.971608	0	0	0.934649	0.164864	0.323723	0.241074	0.244627	0.156517	0.533281	0.582427	0.259152	0.337402	5.23583	5.06125	1.03449
WT 6.6	0.115293	0.048401	0.345465	0.93721	0	0	0.772735	0.144826	0.184024	0.119852	0.218837	0.247165	0.236244	0.365048	0.211953	0.148371	4.09542	4.68101	0.874902
dde 0.4	0.10203	0.0353372	0.203679	1.21936	0.0149253	0.0123871	0.70443	0.118195	0.192357	0.13515	0.153322	0.115617	0.319911	0.359447	0.181488	0.212914	4.08055	5.72296	0.713014	0.704223	0.0459546
dde 0.5	0.100471	0.0308911	0.406791	1.45825	0.0180311	0	0.960962	0.12608	0.285339	0.186111	0.255373	0.128909	0.440119	0.550166	0.233816	0.310222	5.49153	7.26784	0.755593
dde 0.6	0.08798	0	0.238428	0.75955	0	0	0.761548	0.119016	0.197474	0.151365	0.175469	0.187923	0.308542	0.302919	0.147733	0.195061	3.63301	5.64077	0.644062
dde 6.4	0.116834	0.0970191	0.546697	1.74825	0.0391024	0.0278541	1.60039	0.112725	0.513994	0.239075	0.283161	0.0996022	0.45977	0.825393	0.26924	0.317691	7.2968	6.48589	1.12503	0.969511	0.160828
dde 6.5	0.0987979	0.0977445	0.425377	0.92548	0.0394903	0.0171932	0.781438	0.112998	0.263425	0.140382	0.167925	0.0947444	0.284095	0.458343	0.180846	0.198833	4.28711	5.26676	0.813994
dde 6.6	0.0992606	0.05684	0.332541	1.34834	0.0170343	0	0.870952	0.119573	0.314287	0.141931	0.168904	0.106686	0.274768	0.45337	0.167827	0.170385	4.6427	6.10776	0.760131
