# Supplementary material for: Wounding Triggers Wax Biosynthesis in Arabidopsis Leaves in an Abscisic Acid–Dependent and Jasmonoyl-Isoleucine-Dependent Manner
Source: Plant Cell Physiol. 2023 Oct 31;65(6):928–38. doi: 10.1093/pcp/pcad137 (PMC11209552; doi:10.1093/pcp/pcad137)
Supplement: pcad137_Supp [file pcad137_supp.zip › pcp-2023-e-00147-File014.xlsx]

## Sheet: SA
SA (nmol/g f.w.)
		A	B	C	D	E	F
	WT 0	0.458567	0.537427	0.381986	0.342093	0.350296	0.626667
	WT 30	0.543147	0.640647	0.226837	0.576453	0.449945	0.582546
	WT 120	0.645245	0.761313	0.663564	0.47976	0.711994	0.876117
	Wt 300	0.834544	0.939517	0.645292	0.569984	0.686163	0.841722
	dde0	0.403082	0.422038	0.30246
	dde30	0.831044	0.509569	0.362587
	dde 120	0.891553	0.868274	0.540996
	dde 300	2.29459	1.54979	0.917212
	aao				0.281443	0.307957	0.358669
	aao30				0.347682	0.370269	0.603072
	aao120				0.540772	0.60967	1.36997
	aao300				0.675248	1.11514	0.890433
	myb96 0				0.286184	0.221737	0.49526
	myb96 30				0.311827	0.333651	0.842454
	myb96 120				0.906511	0.607946	0.739144
	myb96 120				0.556411	0.744296	0.824432
		Average	St dev			Average	St dev
	WT 0	0.459327	0.0634607		WT 0	0.439686	0.132258
	WT 30	0.47021	0.176634		WT 30	0.536314	0.0611233
	WT 120	0.690041	0.0509492		WT 120	0.68929	0.162607
	Wt 300	0.806451	0.121749		Wt 300	0.69929	0.111324
	dde0	0.37586	0.0524751		aao	0.316023	0.0320394
	dde30	0.567733	0.195619		aao30	0.440341	0.115437
	dde 120	0.766941	0.160049		aao120	0.840139	0.375705
	dde 300	1.5872	0.562936		aao300	0.893606	0.179598
					myb96 0	0.334394	0.116753
					myb96 30	0.495977	0.245158
					myb96 120	0.7512	0.122187
					myb96 120	0.708379	0.112328

## Sheet: ABA
ABA (nmol/g f.w.)
	Replicate	A	B	C	D	E	F
	WT 0	0.0125874	0.0142726	0.0192603	0.0128093	0.0253974	0.00862231
	WT 30	0.0193316	0.0172336	0.00921891	0.0151036	0.0164077	0.0227246
	WT 120	0.0673745	0.0507439	0.0623627	0.0857903	0.0712184	0.072968
	Wt 300	0.0344098	0.0242384	0.0492278	0.0541462	0.0379677	0.0327615
	dde0	0.0167161	0.0105662	0.0114321
	dde30	0.0227214	0.0239295	0.012323
	dde 120	0.0444806	0.0660227	0.0619379
	dde 300	0.0411157	0.0407607	0.0585902
	aao				0.00409183	0.00710254	0.00293806
	aao30				0.00537129	0.00469586	0.00625433
	aao120				0.00947464	0.00985561	0.012013
	aao300				0.0100691	0.011569	0.00863317
	myb96 0				0.0121393	0.0153618	0.0138747
	myb96 30				0.0238803	0.0204788	0.021084
	myb96 120				0.063785	0.0847361	0.070266
	myb96 120				0.0369317	0.0528959	0.0329737
		Average	St dev			Average	St dev
	WT 0	0.0153734	0.00283322		WT 0	0.0156097	0.00712893
	WT 30	0.0152614	0.00435767		WT 30	0.0180787	0.00332805
	WT 120	0.0601603	0.00696572		WT 120	0.0766589	0.00649626
	Wt 300	0.0359587	0.0102605		Wt 300	0.0416251	0.00910527
	dde0	0.0129048	0.00271805		aao	0.00471081	0.00175558
	dde30	0.019658	0.00521002		aao30	0.00544049	0.000638125
	dde 120	0.0574804	0.00934231		aao120	0.0104478	0.00111768
	dde 300	0.0468222	0.00832248		aao300	0.0100904	0.00119865
					myb96 0	0.0137919	0.00131687
					myb96 30	0.0218144	0.0014816
					myb96 120	0.0729291	0.00875807
					myb96 120	0.0409337	0.00861144

## Sheet: JA Ile
JA-Ile (nmol/g f.w.)
		A	B	C	D	E	F
	WT 0	0.000562367	0.00029643	0.000225416	0.000346823	0.000118583	0.000835313
	WT 30	0.0847731	0.0778801	0.104985	0.129927	0.0986761	0.0968557
	WT 120	0.0580642	0.0655217	0.0407946	0.106055	0.140393	0.0484192
	WT 300	0.0168674	0.0431877	0.0444361	0.078708	0.0680916	0.0469984
	dde0	0.000265608	5.60604e-05	2.80778e-05
	dde30	0.00121906	0.000986055	0.0001798
	dde 120	0.000408147	0.000678217	0.000211841
	dde 300	0.00016497	0.000427557	0.00011926
	aao				0.000170552	0.000210238	0.000364218
	aao30				0.0853739	0.122203	0.0759557
	aao120				0.0104348	0.121538	0.0776108
	aao300				0.00719096	0.0894836	0.0327567
	myb96 0				0.000379422	0.000408258	0
	myb96 30				0.116961	0.0989764	0.128038
	myb96 120				0.160148	0.0692053	0.0625236
	myb96 120				0.0758639	0.0549242	0.0506015
		Average	St dev			Average	St dev
	WT 0	0.000361404	0.00014503		WT 0	0.000433573	0.000298964
	WT 30	0.0892129	0.0115024		WT 30	0.108486	0.0151793
	WT 120	0.0547935	0.0103563		WT 120	0.0982891	0.0379477
	Wt 300	0.0348304	0.012712		Wt 300	0.0645993	0.0131788
	dde0	0.000116582	0.000105995		aao	0.000248336	8.35275e-05
	dde30	0.000794971	0.000445271		aao30	0.094511	0.0199554
	dde 120	0.000432735	0.00019119		aao120	0.0698613	0.0456876
	dde 300	0.000237262	0.000135847		aao300	0.0431438	0.0343893
					myb96 0	0.00026256	0.000186031
					myb96 30	0.114659	0.0119756
					myb96 120	0.0972922	0.0445291
					myb96 120	0.0604632	0.011032
