# Supplementary material for: Wounding Triggers Wax Biosynthesis in Arabidopsis Leaves in an Abscisic Acid–Dependent and Jasmonoyl-Isoleucine-Dependent Manner
Source: Plant Cell Physiol. 2023 Oct 31;65(6):928–38. doi: 10.1093/pcp/pcad137 (PMC11209552; doi:10.1093/pcp/pcad137)
Supplement: pcad137_Supp [file pcad137_supp.zip › pcp-2023-e-00147-File015.xlsx]

## Sheet: Cer1
	Actin8			Cer1
	Ct A	Ct B	Ct Mean	Ct Mean	fold over reference	relative expression mean of controls=1	fold over reference mean	fold over reference SEM	relative expression mean	relative expression SEM
	ML I	WT 0	19.0232	28.6477	0.00126696	0.468156	0.00270628	0.00109233	1	0.403626
	ML II	WT 0	21.2095	28.8975	0.00484925	1.79185
	ML III	WT 0	20.9881	29.952	0.00200264	0.739996
	ML I	WT 2	19.57	28.8706	0.00158575	0.585952	0.00373856	0.00256956	1.38144	0.949479
	ML II	WT 2	19.737	30.073	0.000773679	0.285883
	ML III	WT 2	20.1659	26.985	0.00885624	3.27247
	ML I	WT 5	19.737	28.6327	0.00209958	0.775816	0.00370733	0.00202738	1.3699	0.749138
	ML II	WT 5	19.737	29.3382	0.00128751	0.47575
	ML III	WT 5	20.1575	27.1719	0.00773489	2.85812
		Relative expression	SE
	WT 0	1	0.403626
	WT 2	1.38144	0.949479	0.365169
	WT 5	1.3699	0.749138	0.343107

## Sheet: Cer2
	Actin8			Cer2
	Ct A	Ct B	Ct Mean	Ct Mean	fold over reference	relative expression mean of controls=1	fold over reference mean	fold over reference SEM	relative expression mean	relative expression SEM
	ML I	WT 0	19.6864	25.6799	0.0156955	0.303731	0.0516757	0.0228912	1	0.442978
	ML II	WT 0	21.2095	24.6179	0.0941829	1.82258
	ML III	WT 0	20.9881	25.4572	0.0451486	0.873692
	ML I	WT 2	19.57	24.827	0.0261513	0.506066	0.0617002	0.0301818	1.19399	0.584061
	ML II	WT 2	19.737	22.7754	0.121724	2.35554
	ML III	WT 2	20.1659	24.9135	0.0372252	0.720361
	ML I	WT 5	19.6831	24.1063	0.0466095	0.901962	0.0801571	0.0380447	1.55116	0.736221
	ML II	WT 5	19.8949	22.5745	0.156076	3.0203
	ML III	WT 5	20.1575	24.8835	0.037786	0.731215
		Relative expression	SE
	WT 0	1	0.442978
	WT 2	1.19399	0.584061	0.402184
	WT 5	1.55116	0.736221	0.278065

## Sheet: Cer3
	Actin8			Cer13
	Ct A	Ct B	Ct Mean	Ct Mean	fold over reference	relative expression mean of controls=1	fold over reference mean	fold over reference SEM	relative expression mean	relative expression SEM
	ML I	WT 0	19.6864	26.0771	0.0119184	0.398239	0.0299277	0.00939383	1	0.313884
	ML II	WT 0	21.2095	26.0753	0.0342977	1.14602
	ML III	WT 0	20.9881	25.5087	0.043567	1.45574
	ML I	WT 2	19.57	25.3629	0.0180375	0.602703	0.0376492	0.00989162	1.258	0.330517
	ML II	WT 2	19.737	24.0675	0.0497064	1.66088
	ML III	WT 2	20.1659	24.6333	0.0452036	1.51043
	ML I	WT 5	19.6831	23.8283	0.0565146	1.88837	0.044121	0.00798304	1.47425	0.266744
	ML II	WT 5	19.8949	24.3171	0.046641	1.55846
	ML III	WT 5	20.1575	25.255	0.0292072	0.975927
		Relative expression	SE
	WT 0	1	0.313884
	WT 2	1.258	0.330517	0.300809
	WT 5	1.47425	0.266744	0.156867

## Sheet: Cer6
	Actin8			Cer6
	Ct A	Ct B	Ct Mean	Ct Mean	fold over reference	relative expression mean of controls=1	fold over reference mean	fold over reference SEM	relative expression mean	relative expression SEM
	ML I	WT 0	19.6864	22.1778	0.177838	0.49825	0.356925	0.116538	1	0.326507
	ML II	WT 0	21.2095	22.8657	0.317281	0.888928
	ML III	WT 0	20.9881	21.7848	0.575657	1.61282
	ML I	WT 2	19.57	21.2415	0.313926	0.879528	0.269818	0.0829658	0.755952	0.232446
	ML II	WT 2	19.737	21.1093	0.386296	1.08229
	ML III	WT 2	20.1659	23.3604	0.109233	0.30604
	ML I	WT 5	19.6831	21.9157	0.212774	0.596132	0.260839	0.0562841	0.730794	0.157692
	ML II	WT 5	19.8949	22.2407	0.196718	0.551145
	ML III	WT 5	20.1575	21.5801	0.373025	1.04511
		Relative expression	SE
	WT 0	1	0.326507
	WT 2	0.755952	0.232446	0.287736
	WT 5	0.730794	0.157692	0.249525

## Sheet: Cer10
	Actin8			Cer10
	Ct A	Ct B	Ct Mean	Ct Mean	fold over reference	relative expression mean of controls=1	fold over reference mean	fold over reference SEM	relative expression mean	relative expression SEM
	ML I	WT 0	19.6864	24.2255	0.0430126	0.556738	0.0772582	0.0175944	1	0.227735
	ML II	WT 0	21.2095	24.7262	0.0873727	1.13092
	ML III	WT 0	20.9881	24.2901	0.101389	1.31234
	ML I	WT 2	19.57	23.6032	0.0610775	0.790564	0.0993762	0.0258914	1.28629	0.335129
	ML II	WT 2	19.737	22.4865	0.148708	1.92482
	ML III	WT 2	20.1659	23.6666	0.0883426	1.14347
	ML I	WT 5	19.6831	22.6245	0.13018	1.685	0.135329	0.0124382	1.75165	0.160996
	ML II	WT 5	19.8949	22.9924	0.116827	1.51216
	ML III	WT 5	20.1575	22.8105	0.158981	2.05779
		Relative expression	SE
	WT 0	1	0.227735
	WT 2	1.28629	0.335129	0.259412
	WT 5	1.75165	0.160996	0.0271854

## Sheet: WSD1
	Actin8			WSD1
	Ct A	Ct B	Ct Mean	Ct Mean	fold over reference	relative expression mean of controls=1	fold over reference mean	fold over reference SEM	relative expression mean	relative expression SEM
	ML I	WT 0	19.6864	31.8015	0.000225433	1.1523	0.000195637	4.27909e-05	1	0.218726
	ML II	WT 0	21.2095	33.174	0.000250219	1.27899
	ML III	WT 0	20.9881	34.1218	0.00011126	0.568707
	ML I	WT 2	19.57	33.2419	7.6624e-05	0.391664	0.000212452	7.04886e-05	1.08595	0.360303
	ML II	WT 2	19.737	31.3783	0.000313062	1.60022
	ML III	WT 2	20.1659	32.1452	0.000247668	1.26596
	ML I	WT 5	19.6831	30.778	0.000457167	2.33681	0.000369034	4.45505e-05	1.88632	0.22772
	ML II	WT 5	19.8949	31.5335	0.000313622	1.60308
	ML III	WT 5	20.1575	31.6954	0.000336314	1.71907
		Relative expression	SE
	WT 0	1	0.218726
	WT 2	1.08595	0.360303	0.42419
	WT 5	1.88632	0.22772	0.0242314

## Sheet: ABCG11
	Actin8			ABCG11
	Ct A	Ct B	Ct Mean	Ct Mean	fold over reference	relative expression mean of controls=1	fold over reference mean	fold over reference SEM	relative expression mean	relative expression SEM
	ML I	WT 0	19.6864	23.9887	0.0506866	0.707716	0.0716199	0.0106585	1	0.14882
	ML II	WT 0	21.2095	24.8788	0.0785999	1.09746
	ML III	WT 0	20.9881	24.5348	0.0855733	1.19482
	ML I	WT 2	19.57	24.6534	0.0294946	0.411821	0.0590733	0.0184231	0.824816	0.257234
	ML II	WT 2	19.737	23.1654	0.0928904	1.29699
	ML III	WT 2	20.1659	24.3546	0.0548348	0.765636
	ML I	WT 5	19.6831	23.9503	0.0519333	0.725123	0.0770533	0.0156774	1.07586	0.218897
	ML II	WT 5	19.8949	23.6637	0.0733627	1.02433
	ML III	WT 5	20.1575	23.3972	0.105864	1.47813
		Relative expression	SE
	WT 0	1	0.14882
	WT 2	0.824816	0.257234	0.293611
	WT 5	1.07586	0.218897	0.394323

## Sheet: LTPG2
	Actin8			Cer1
	Ct A	Ct B	Ct Mean	Ct Mean	fold over reference	relative expression mean of controls=1	fold over reference mean	fold over reference SEM	relative expression mean	relative expression SEM
	ML I	WT 0	19.6864	23.733	0.0605141	0.267233	0.226446	0.0868564	1	0.383563
	ML II	WT 0	21.2095	23.126	0.264894	1.16979
	ML III	WT 0	20.9881	22.4865	0.353931	1.56298
	ML I	WT 2	19.57	22.6226	0.120527	0.532254	0.460872	0.205165	2.03524	0.90602
	ML II	WT 2	19.737	20.9461	0.432545	1.91015
	ML III	WT 2	20.1659	20.4355	0.829544	3.66331
	ML I	WT 5	19.6831	20.7586	0.47449	2.09538	0.612375	0.260865	2.70428	1.152
	ML II	WT 5	19.8949	21.9208	0.245551	1.08437
	ML III	WT 5	20.1575	19.9977	1.11708	4.93311
		Relative expression	SE
	WT 0	1	0.383563
	WT 2	2.03524	0.90602	0.176033
	WT 5	2.70428	1.152	0.116545

## Sheet: wax
Experiment 1 and 2
	24an|Area	27an|Area	24ol|Area	26al|Area	24 FA|Area	29an|Area	26ol|Area	28ol|Area	26 FA|Area	31an|Area	28ol|Area	30al|Area	28FA|Area	33an|Area	30 ol|Area	32al|Area	35 an|Area	32ol|Area	34al|Area
HH WT 0.1	1126.06	106.774	32.9317	125.725	0	93.5693	56.4285	57.854	64.3487	249.45	104.97	254.683	109.264	1213.93	280.405	145.438	658.479	361.6	52.1002
HH WT 0.2	808.238	44.8491	13.5984	48.2679	0	38.6432	24.3686	22.6828	41.7773	53.3567	23.1629	0	184.713	34.3361	87.8208	36.1101	105.028	91.7554	0
HH WT 0.3	1923.21	70.7607	24.7241	66.784	0	55.2183	42.9997	31.8933	79.2308	55.9281	48.2696	12.5279	336.075	55.6223	115.17	40.8485	34.2725	88.0263	0
HH WT 0.4	854.219	52.4463	16.1916	49.2604	0	41.3605	27.0885	24.9161	24.0684	73.1354	10.2022	65.8229	29.8256	287.931	32.2577	52.5298	116.698	413.152	22.0055
HH WT 0.5	986.596	55.5357	15.176	50.3592	0	49.0971	25.1277	25.5712	34.7294	66.6998	25.2141	0	177.791	32.6012	68.4173	37.0518	51.0442	358.452	12.0389
HH WT 0.6	1236.03	84.227	22.2143	74.7387	0	69.4706	40.5777	38.056	48.5949	100.59	36.8099	17.8036	330.759	78.3444	101.776	46.3319	69.1963	403.215	0
HH WT 6.1	896.559	73.369	19.384	77.8956	0	65.8185	33.126	37.1931	23.4464	74.4271	36.6876	17.5611	304.547	50.9586	64.9978	29.1206	49.5346	71.3512	0
HH WT 6.2	898.821	68.7379	18.886	66.7527	0	48.6821	29.5549	30.028	17.8407	46.9578	33.0405	12.5708	216.921	27.1755	52.8604	21.9209	24.8135	79.835	0
HH WT 6.3	1129.23	221.262	35.6728	236.738	0	236.528	135.627	192.138	23.543	201.186	46.7567	131.427	229.509	116.028	59.6565	44.9992	43.0054	65.1021	0
HH WT 6.4	1019.58	77.1108	16.5655	84.3887	0	63.3099	26.7396	38.4334	20.104	65.6618	27.6663	19.1576	180.534	35.426	36.0522	39.3491	22.5167	335.316	12.9673
HH WT 6.5	1377.16	92.3	24.8604	87.4806	0	71.2956	38.383	40.431	21.3729	64.8315	46.6675	19.5674	267.502	44.5101	58.8376	42.822	38.2128	417.454	13.4009
HH WT 6.6	1162.88	64.4553	14.9926	66.0462	0	48.8957	22.9802	27.6117	21.7605	78.2248	7.80327	32.6843	152.295	37.7524	62.5006	35.3387	96.7825	278.047	0
ug	27 an	24 ol	26 al.	24 FA	29 an	26 ol	28 al.	26 FA	31 an	28 ol	30 al.	28 FA	33 an	30 ol	32 al.	35 an	32 ol	34 al.	Summe	Area	Sum/area
HH WT 0.1	0.237052	0.0731129	0.279126	0	0.207736	0.125279	0.128444	0.142863	0.553812	0.233047	0.56543	0.242582	2.6951	0.622536	0.322892	1.46191	0.8028	0.115669	8.80939	12.635	0.697219
HH WT 0.2	0.138725	0.042062	0.1493	0	0.119529	0.0753758	0.0701613	0.129223	0.16504	0.0716461	0	0.571344	0.106207	0.271643	0.111694	0.324866	0.283813	0	2.63063	6.75563	0.389398
HH WT 0.3	0.0919828	0.0321392	0.0868134	0	0.0717789	0.0558958	0.0414585	0.102993	0.0727016	0.0627463	0.0162851	0.436869	0.0723041	0.149711	0.0530995	0.0445512	0.114427	0	1.50576	7.50062	0.200751
HH WT 0.4	0.153492	0.0473873	0.144168	0	0.121048	0.0792786	0.0729207	0.0704397	0.214042	0.0298583	0.19264	0.087289	0.842675	0.0944069	0.153736	0.341533	1.20915	0.0644024	3.91847	6.19265	0.632761
HH WT 0.5	0.140726	0.0384554	0.127608	0	0.12441	0.0636728	0.0647965	0.0880032	0.169015	0.0638917	0	0.450517	0.0826104	0.173367	0.0938879	0.129344	0.908304	0.0305062	2.74912	5.96406	0.460947				ug/cm2	Average
HH WT 0.6	0.170359	0.0449309	0.151167	0	0.140512	0.0820729	0.0769724	0.0982886	0.203454	0.0744521	0.0360098	0.668996	0.15846	0.205853	0.0937115	0.139957	0.815547	0	3.16074	10.0669	0.313975		1st experiment	HH WT 0.1	0.697219	0.429123
HH WT 6.1	0.204585	0.0540511	0.217207	0	0.183531	0.09237	0.103711	0.0653789	0.207536	0.102301	0.048968	0.84921	0.142095	0.181242	0.0812011	0.138124	0.198958	0	2.87047	7.06003	0.406581			HH WT 0.2	0.389398
HH WT 6.2	0.191189	0.05253	0.185667	0	0.135405	0.0822046	0.0835206	0.0496227	0.13061	0.0918997	0.0349647	0.60335	0.0755866	0.147027	0.0609713	0.0690169	0.222055	0	2.21562	5.22522	0.424024			HH WT 0.3	0.200751
HH WT 6.3	0.48985	0.0789757	0.524114	0	0.523648	0.300265	0.425373	0.0521217	0.445405	0.103514	0.290966	0.50811	0.256874	0.132073	0.0996234	0.0952093	0.144129	0	4.47025	6.77347	0.659965		2ndexperiment	HH WT 0.4	0.632761	0.469228
HH WT 6.4	0.189074	0.0406183	0.206919	0	0.155234	0.0655649	0.0942378	0.0492947	0.161001	0.0678372	0.046974	0.442664	0.0868638	0.0883992	0.096483	0.0552105	0.822187	0.0317955	2.70036	6.71266	0.402279			HH WT 0.5	0.460947
HH WT 6.5	0.167555	0.0451299	0.158806	0	0.129425	0.069678	0.0733957	0.0387989	0.117691	0.084717	0.0355214	0.485605	0.0808006	0.10681	0.0777362	0.0693689	0.757818	0.024327	2.52318	7.4849	0.337103			HH WT 0.6	0.313975
HH WT 6.6	0.138568	0.0322316	0.141989	0	0.105118	0.0494038	0.0593606	0.0467816	0.168171	0.0167758	0.070266	0.327409	0.0811615	0.134366	0.0759725	0.208067	0.597756	0	2.2534	7.17214	0.314187		1st experiment	HH WT 6.1	0.406581	0.496857
ug/cm2	27 an	24 ol	26 al.	24 FA	29 an	26 ol	28 al.	26 FA	31 an	28 ol	30 al.	28 FA	33 an	30 ol	32 al.	35 an	32 ol	34 al.						HH WT 6.2	0.424024
HH WT 0.1	0.0187615	0.00578651	0.0220914	0	0.0164413	0.00991518	0.0101657	0.0113069	0.0438314	0.0184445	0.0447509	0.0191991	0.213303	0.0492706	0.0255553	0.115703	0.0635376	0.00915465	0.697219					HH WT 6.3	0.659965
HH WT 0.2	0.0205347	0.00622621	0.0221001	0	0.0176933	0.0111575	0.0103856	0.0191283	0.02443	0.0106054	0	0.0845731	0.0157212	0.0402098	0.0165334	0.0480882	0.0420114	0	0.389398				2ndexperiment	HH WT 6.4	0.402279	0.35119
HH WT 0.3	0.0122634	0.00428488	0.0115742	0	0.00956973	0.00745216	0.00552734	0.0137313	0.00969275	0.00836548	0.00217117	0.0582443	0.00963975	0.0199599	0.00707935	0.00593967	0.0152556	0	0.200751					HH WT 6.5	0.337103
HH WT 0.4	0.0247861	0.00765217	0.0232805	0	0.019547	0.012802	0.0117754	0.0113747	0.0345638	0.00482157	0.0311079	0.0140956	0.136077	0.015245	0.0248256	0.0551514	0.195256	0.0103998	0.632761					HH WT 6.6	0.314187
HH WT 0.5	0.0235956	0.00644786	0.0213962	0	0.02086	0.0106761	0.0108645	0.0147556	0.0283389	0.0107128	0	0.0755387	0.0138514	0.0290687	0.0157423	0.0216873	0.152296	0.005115	0.460947
HH WT 0.6	0.0169227	0.00446325	0.0150163	0	0.0139579	0.00815278	0.00764612	0.00976358	0.0202103	0.00739576	0.00357706	0.0664553	0.0157408	0.0204486	0.00930891	0.0139028	0.081013	0	0.313975
HH WT 6.1	0.0289779	0.00765593	0.0307658	0	0.0259958	0.0130835	0.0146899	0.00926043	0.0293959	0.0144902	0.00693594	0.120284	0.0201267	0.0256716	0.0115015	0.0195643	0.028181	0	0.406581
HH WT 6.2	0.0365897	0.0100532	0.0355329	0	0.0259138	0.0157323	0.0159841	0.00949676	0.024996	0.0175877	0.00669153	0.115469	0.0144657	0.028138	0.0116687	0.0132084	0.0424968	0	0.424024
HH WT 6.3	0.072319	0.0116596	0.0773775	0	0.0773087	0.0443295	0.0627998	0.00769498	0.0657573	0.0152823	0.0429567	0.0750147	0.0379235	0.0194986	0.0147079	0.0140562	0.0212785	0	0.659965
HH WT 6.4	0.0281668	0.00605099	0.0308252	0	0.0231256	0.00976736	0.0140388	0.00734354	0.0239847	0.0101059	0.00699782	0.0659447	0.0129403	0.013169	0.0143733	0.00822484	0.122483	0.00473664	0.402279
HH WT 6.5	0.0223858	0.00602945	0.0212169	0	0.0172915	0.00930913	0.00980584	0.00518362	0.0157237	0.0113184	0.00474574	0.064878	0.0107951	0.01427	0.0103857	0.00926785	0.101246	0.00325015	0.337103
HH WT 6.6	0.0193204	0.004494	0.0197972	0	0.0146564	0.00688829	0.00827655	0.00652269	0.0234478	0.00233902	0.00979708	0.0456501	0.0113162	0.0187345	0.0105927	0.0290104	0.0833441	0	0.314187
Experiment 3
	24an|Area	27an|Area	24ol|Area	26al|Area	24FA|Area	24FA|RT	29an|Area	26ol|Area	28al|Area	26FA|Area	31an|Area	28ol|Area	30al|Area	28FA|Area	30ol|Area	32al|Area	35an|Area	32ol|Area	34al|Area
Wt 0.1	770.523	37.5568	22.2584	39.068	0	0	42.0901	34.7838	21.9998	14.2158	91.79	7.27693	46.5302	20.4181	48.243	32.1045	61.1723	68.6039	34.9891
Wt 0.2	607.608	24.9877	30.717	25.3191	0	0	26.8566	42.4887	14.9164	17.7748	73.5849	11.6528	46.4983	23.6146	55.346	40.4107	75.7552	76.3202	18.8351
Wt 0.3	892.812	20.6771	34.6692	39.2891	0	0	26.4456	48.2597	11.8304	22.1326	92.9151	14.287	66.6797	30.2385	63.1016	50.3921	90.9168	95.947	21.8199
Wt 0.4	798.651	12.7603	31.4515	18.326	0	0	18.2944	42.8366	13.6235	24.7978	79.8952	15.2482	51.3753	27.9915	58.1374	49.4246	77.4533	100.449	24.1234
Wt 6.1	762.889	47.394	38.5221	44.908	0	0	40.4564	75.3806	26.3917	10.4808	86.0293	35.563	53.0404	17.3823	55.3769	25.8995	87.8662	76.9845	0
Wt 6.2	995.571	11.8706	16.4618	24.6954	0	0	12.7206	23.0645	0	10.2538	59.5841	15.5938	58.4911	11.5156	33.9833	21.6511	66.1936	74.6482	0
Wt 6.3	902.712	0	13.363	0	0	0	10.3946	17.5115	0	14.935	73.749	27.5223	47.9856	20.4729	26.4602	32.8438	93.7839	66.122	0
Wt 6.4	822.36	0	11.1938	0	0	0	0	14.1066	0	10.0243	49.7114	8.60728	47.5204	10.8705	62.4326	19.3457	55.2331	59.7175	0
	27an|Area	24ol|Area	26al|Area	24FA|Area	24FA|RT	29an|Area	26ol|Area	28al|Area	26FA|Area	31an|Area	28ol|Area	30al|Area	28FA|Area	30ol|Area	32al|Area	35an|Area	32ol|Area	34al|Area	Summe	Area			3rd experiment		ug/cm2	Average
Wt 0.1	4.21828	2.5	4.38801	0	0	4.72744	3.90683	2.47096	1.59668	10.3096	0.817325	5.22615	2.29331	5.41852	3.60589	6.87071	7.7054	3.92988	69.985	10.5144				Wt 0.1	0.192277	0.294206
Wt 0.2	2.0337	2.5	2.06068	0	0	2.18581	3.45807	1.21402	1.44666	5.98893	0.948398	3.78441	1.92194	4.5045	3.28894	6.16557	6.21156	1.53296	49.2461	7.9923				Wt 0.2	0.311499
Wt 0.3	1.49103	2.5	2.83314	0	0	1.90699	3.48001	0.853094	1.59598	6.70012	1.03024	4.80828	2.1805	4.55026	3.63378	6.55602	6.91875	1.57344	52.6116	6.5763				Wt 0.3	0.310659
Wt 0.4	1.01428	2.5	1.45669	0	0	1.45418	3.40497	1.0829	1.97111	6.35067	1.21204	4.08369	2.22497	4.62119	3.92864	6.15657	7.98442	1.91751	51.3638	5.58168				Wt 0.4	0.36239
Wt 6.1	3.07577	2.5	2.91443	0	0	2.62553	4.89204	1.71276	0.680182	5.58311	2.30796	3.44221	1.12807	3.59384	1.68082	5.70232	4.99612	0	46.8352	5.89626				Wt 6.1	0.401092	0.247655
Wt 6.2	1.80274	2.5	3.7504	0	0	1.93184	3.50273	0	1.5572	9.04881	2.36817	8.88283	1.74883	5.16092	3.28808	10.0526	11.3365	0	66.9317	6.14186				Wt 6.2	0.180193
Wt 6.3	0	2.5	0	0	0	1.94466	3.27611	0	2.79409	13.7972	5.14898	8.97734	3.83014	4.95027	6.14454	17.5454	12.3703	0	83.2792	6.0127				Wt 6.3	0.205032
Wt 6.4	0	2.5	0	0	0	0	3.15053	0	2.2388	11.1024	1.92233	10.6131	2.42778	13.9435	4.32062	12.3356	13.3372	0	77.8919	5.18963				Wt 6.4	0.204302
all
1st	HH WT 0.1	0.697219	0.429123			data	average	std
	HH WT 0.2	0.389398			WT HH I	0.429123	0.397519	0.0748654
	HH WT 0.3	0.200751			Wt HH II	0.469228
2nd	HH WT 0.4	0.632761	0.469228		Wt HH III	0.294206
	HH WT 0.5	0.460947	.		Wt 6 HH I	0.496857	0.365234	0.10222
	HH WT 0.6	0.313975			WT 6 HH II	0.35119
3rd	HH WT 0.7	0.192277	0.294206		WT 6 HH III	0.247655
	HH WT 0.8	0.311499
	HH WT 0.9	0.310659
	HH WT 0.10	0.36239
1st	HH WT 6.1	0.406581	0.496857
	HH WT 6.2	0.424024
	HH WT 6.3	0.659965
2nd	HH WT 6.4	0.402279	0.35119
	HH WT 6.5	0.337103
	HH WT 6.6	0.314187
3rd	HH WT 6.7	0.401092	0.247655
	HH WT 6.8	0.180193
	HH WT 6.9	0.205032
	HH WT 6.10	0.204302

## Sheet: Phytohormones
JA_Ile (nmol/g f.w.)
Replicate	A	B	C			Average	St dev
WT0	8.42217e-05	0.000152987	8.97841e-05		WT 0	0.000108997	3.11878e-05
WT120	0.0144929	0.0142741	0.00830272		WT 120	0.0123566	0.00286789
WT 300	0.010456	0.0161293	0.0141473		Wt 300	0.0135775	0.00235091
ABA (nmol/g f.w.)
Replicate	A	B	C			Average	St dev
WT0	0.00716648	0.00453525	0.00447685		WT 0	0.00539286	0.00125436
WT120	0.0163826	0.0104304	0.00931994		WT 120	0.0120443	0.00310092
WT 300	0.00803837	0.0179015	0.00332454		Wt 300	0.0097548	0.00607352
