# Supplementary material for: Wounding Triggers Wax Biosynthesis in Arabidopsis Leaves in an Abscisic Acid–Dependent and Jasmonoyl-Isoleucine-Dependent Manner
Source: Plant Cell Physiol. 2023 Oct 31;65(6):928–38. doi: 10.1093/pcp/pcad137 (PMC11209552; doi:10.1093/pcp/pcad137)
Supplement: pcad137_Supp [file pcad137_supp.zip › pcp-2023-e-00147-File016.xlsx]

## Sheet: Expression
Stems
	ACT8	Cer1							Cer2
Number	Ct Mean	Ct Mean	fold over reference	relative expression mean of controls=1	fold over reference mean	fold over reference SEM	relative expression mean	relative expression SEM	Ct Mean	fold over reference	relative expression mean of controls=1	fold over reference mean	fold over reference SEM	relative expression mean	relative expression SEM
WT 0	19.2269	19.8874	0.632634	0.956398	0.661476	0.180593	1	0.273015	23.777	0.0426846	0.787839	0.0541794	0.00657905	1	0.121431
WT 0	19.2298	19.2476	0.987694	1.49317					23.1627	0.0654725	1.20844
WT 0	18.6826	20.1402	0.364099	0.550434					22.8834	0.0543811	1.00372
WT 30	19.1019	19.5204	0.748227	1.13115	0.676358	0.0938752	1.0225	0.141918	23.6477	0.042813	0.790208	0.0434775	0.00107086	0.802473	0.0197651
WT 30	20.0549	20.3938	0.790637	1.19526					24.5106	0.045573	0.84115
WT 30	18.7907	19.8192	0.490211	0.741087					23.3626	0.0420465	0.776061
WT 120	19.6826	20.7742	0.469249	0.709397	0.44076	0.0149052	0.666328	0.0225332	22.6286	0.129766	2.39513	0.137211	0.00706592	2.53253	0.130417
WT 120	19.732	20.9873	0.418914	0.633303					22.6695	0.13053	2.40923
WT 120	19.9062	21.11	0.434117	0.656285					22.6304	0.151336	2.79324
WT 300	20.5248	20.6576	0.912026	1.37877	0.767459	0.0770765	1.16022	0.116522	23.2971	0.146366	2.7015	0.121854	0.0129037	2.24908	0.238165
WT 300	19.8081	20.2396	0.74152	1.12101					22.9086	0.11659	2.15192
WT 300	20.1213	20.7454	0.648832	0.980885					23.4061	0.102606	1.89381
dde 0	19.6809	19.7764	0.935991	1.415	0.751568	0.102685	1.1362	0.155236	23.1823	0.0883075	1.62991	0.0639063	0.0126673	1.17953	0.233802
dde 0	20.0209	20.804	0.581102	0.878493					24.4692	0.0458053	0.845438
dde 0	19.7053	20.1444	0.737609	1.1151					23.823	0.0576062	1.06325
dde 30	19.6652	20.7066	0.485851	0.734496	0.494962	0.0282895	0.748269	0.0427672	24.1569	0.0444494	0.820411	0.0431894	0.00266876	0.797155	0.0492579
dde 30	19.7474	20.6155	0.547876	0.828264					24.157	0.0470512	0.868433
dde 30	19.6903	20.8386	0.451158	0.682047					24.4056	0.0380676	0.702621
dde 120	20.5248	21.6787	0.449411	0.679406	0.350355	0.0528416	0.529657	0.0798845	24.0174	0.0888453	1.63984	0.0918516	0.00150676	1.69532	0.0278106
dde 120	20.0161	21.6037	0.332728	0.503009					23.4345	0.0935358	1.72641
dde 120	20.0216	21.9163	0.268926	0.406555					23.4455	0.0931735	1.71972
dde 300	20.45	20.8253	0.770966	1.16552	0.651741	0.0598746	0.985283	0.0905167	23.6241	0.110791	2.04489	0.0982936	0.011772	1.81422	0.217278
dde 300	20.2639	20.9964	0.601823	0.909819					24.0054	0.0747648	1.37995
dde 300	20.92	21.6998	0.582433	0.880506					24.1133	0.109325	2.01784
	ACT8	Cer6							Cer10							WSD1
Number	Ct Mean	Ct Mean	fold over reference	relative expression mean of controls=1	fold over reference mean	fold over reference SEM	relative expression mean	relative expression SEM	Ct Mean	fold over reference	relative expression mean of controls=1	fold over reference mean	fold over reference SEM	relative expression mean	relative expression SEM	Ct Mean	fold over reference	relative expression mean of controls=1	fold over reference mean	fold over reference SEM	relative expression mean	relative expression SEM
WT 0	18.0204	19.7357	0.304538	1.37652	0.221237	0.0459009	1	0.207474	20.9112	0.134827	1.29479	0.10413	0.0165779	1	0.159204	25.9262	0.00416982	0.342526	0.0121737	0.00412672	1	0.338986
WT 0	17.2627	19.4938	0.212999	0.962764					20.5899	0.0996337	0.956821					23.065	0.01792	1.47202
WT 0	17.0858	19.86	0.146174	0.660712					20.7675	0.0779294	0.748386					23.2005	0.0144314	1.18545
WT 30	17.8168	19.6895	0.273066	1.23427	0.228147	0.0359492	1.03123	0.162492	20.6237	0.142903	1.37236	0.11096	0.0168037	1.06559	0.161372	25.1825	0.00606353	0.498083	0.00665745	0.00136899	0.54687	0.112454
WT 30	18.6251	20.6005	0.254306	1.14947					21.89	0.104034	0.999079					26.3769	0.00463971	0.381125
WT 30	17.2973	19.9678	0.157069	0.709957					20.8378	0.0859434	0.825348					24.0506	0.00926911	0.761403
WT 120	18.0982	19.7344	0.321696	1.45408	0.237595	0.0427421	1.07394	0.193196	21.3118	0.107799	1.03523	0.0836639	0.0123648	0.803456	0.118744	25.277	0.00690163	0.566928	0.0118462	0.00249333	0.973097	0.204812
WT 120	18.1764	20.6322	0.18228	0.823915					21.8893	0.0762642	0.732395					24.3599	0.0137588	1.1302
WT 120	18.2577	20.5175	0.208809	0.943827					22.159	0.0669285	0.64274					24.3284	0.0148782	1.22216
WT 300	18.8741	20.4378	0.338282	1.52905	0.321935	0.0082973	1.45516	0.0375041	21.5839	0.152854	1.46792	0.125023	0.0139162	1.20065	0.133643	24.9858	0.0144605	1.18784	0.0127544	0.000904973	1.0477	0.0743382
WT 300	18.0549	19.7158	0.316239	1.42941					21.2281	0.110863	1.06466					24.3855	0.0124249	1.02063
WT 300	18.5001	20.1837	0.311285	1.40702					21.6668	0.111353	1.06936					24.9577	0.011378	0.934632
dde 0	18.303	19.5511	0.420989	1.90289	0.367599	0.0268862	1.66156	0.121527	20.4912	0.219426	2.10724	0.145337	0.0377337	1.39573	0.362372	24.3289	0.0153463	1.26061	0.0103361	0.00253074	0.849053	0.207885
dde 0	18.7589	20.3351	0.33536	1.51584					21.8091	0.120725	1.15937					25.875	0.00720837	0.592125
dde 0	18.0831	19.6124	0.346449	1.56597					21.466	0.0958596	0.920577					24.9693	0.00845377	0.694427
dde 30	18.3198	20.4288	0.231801	1.04775	0.212429	0.0159169	0.960189	0.071945	21.4636	0.113139	1.08652	0.0956326	0.0126967	0.918397	0.121932	26.138	0.00443067	0.363954	0.00556889	0.00144916	0.457452	0.11904
dde 30	18.4011	20.5555	0.22462	1.01529					21.683	0.102809	0.987316					25.2885	0.00844636	0.693818
dde 30	18.0479	20.5149	0.180867	0.817525					21.865	0.0709495	0.681355					26.0765	0.00382964	0.314583
dde 120	18.8407	21.1266	0.205048	0.926824	0.232834	0.0139414	1.05242	0.0630156	22.1659	0.0997727	0.958156	0.103199	0.00318627	0.991065	0.030599	24.9685	0.0143	1.17466	0.0164168	0.00196513	1.34854	0.161424
dde 120	18.5079	20.5152	0.248734	1.12429					21.8261	0.10026	0.962835					24.605	0.0146074	1.19991
dde 120	18.6353	20.6661	0.24472	1.10615					21.8254	0.109566	1.0522					24.2546	0.020343	1.67106
dde 300	18.9791	20.3245	0.393558	1.7789	0.361981	0.098396	1.63617	0.444754	20.9106	0.262166	2.51768	0.19743	0.0522734	1.896	0.502002	24.5065	0.0216824	1.78108	0.0191999	0.00175982	1.57715	0.144559
dde 300	18.1888	20.6791	0.177973	0.804448					21.6005	0.0939671	0.902402					24.1729	0.0157979	1.2977
dde 300	19.6431	20.6022	0.51441	2.32516					21.7253	0.236157	2.2679					25.2784	0.0201192	1.65268
0	ACT8	Cer3
Number	Ct Mean	Ct Mean	fold over reference	relative expression mean of controls=1	fold over reference mean	fold over reference SEM	relative expression mean	relative expression SEM
WT 0	20.0556	21.3482	0.408236	1.25358	0.325656	0.0549642	1	0.16878
WT 0	19.7393	21.2654	0.347204	1.06617
WT 0	19.3817	21.5561	0.221528	0.680251
WT 30	19.5115	20.8612	0.392351	1.2048	0.323793	0.0578583	0.994279	0.177667
WT 30	20.2466	21.68	0.370245	1.13692
WT 30	19.1285	21.3884	0.208782	0.641113
WT 120	19.8404	21.3095	0.361207	1.10917	0.31775	0.0227101	0.975721	0.0697365
WT 120	19.9858	21.7988	0.284582	0.873874
WT 120	20.084	21.7855	0.30746	0.944124
WT 300	20.6203	21.5286	0.532808	1.63611	0.40348	0.0653952	1.23898	0.200811
WT 300	19.7349	21.2261	0.355702	1.09226
WT 300	20.2351	21.8702	0.321929	0.988555
dde 0	19.6973	21.1475	0.365962	1.12377	0.336152	0.0455536	1.03223	0.139882
dde 0	20.2246	22.2438	0.246689	0.757513
dde 0	19.5753	20.9124	0.395805	1.21541
dde 30	19.6867	21.9889	0.202755	0.622605	0.226519	0.0158148	0.695579	0.0485629
dde 30	19.7708	21.7338	0.256478	0.787574
dde 30	19.6335	21.8158	0.220325	0.676558
dde 120	20.3626	22.2153	0.27689	0.850255	0.283237	0.0307664	0.869743	0.0944751
dde 120	20.2099	21.7688	0.339415	1.04225
dde 120	19.9751	22.0742	0.233406	0.716725
dde 300	20.1621	21.6557	0.35513	1.09051	0.281909	0.0366617	0.865666	0.112578
dde 300	19.9398	21.9476	0.24866	0.763565
dde 300	20.4473	22.4946	0.241938	0.742926
0	ACT8	ABCG11							LTPG2
Number	Ct Mean	Ct Mean	fold over reference	relative expression mean of controls=1	fold over reference mean	fold over reference SEM	relative expression mean	relative expression SEM	Ct Mean	fold over reference	relative expression mean of controls=1	fold over reference mean	fold over reference SEM	relative expression mean	relative expression SEM
WT 0	19.8998	23.6433	0.0746646	0.667724	0.11182	0.0194574	1	0.174008	31.4033	0.000344431	0.29777	0.0011567	0.00049773	1	0.430301
WT 0	18.9657	21.7979	0.140417	1.25575					28.8414	0.00106447	0.920265
WT 0	18.8782	21.9326	0.120376	1.07652					27.8005	0.0020612	1.78197
WT 30	19.1488	22.6841	0.0862559	0.771385	0.128335	0.0374951	1.1477	0.335318	29.8807	0.000587998	0.50834	0.00132277	0.000465418	1.14357	0.402366
WT 30	20.0846	22.3842	0.203131	1.81659					28.9228	0.00218505	1.88904
WT 30	18.8693	22.2558	0.09562	0.855128					28.5778	0.00119525	1.03333
WT 120	19.9569	22.631	0.156687	1.40125	0.163061	0.0143213	1.45825	0.128075	28.3437	0.00298778	2.58302	0.0130239	0.00530825	11.2595	4.58912
WT 120	20.1153	22.5079	0.190431	1.70302					25.686	0.0210402	18.1899
WT 120	19.9513	22.7667	0.142064	1.27048					26.006	0.0150437	13.0057
WT 300	19.7587	22.5234	0.147144	1.3159	0.179461	0.0191689	1.60492	0.171427	24.6622	0.0334129	28.8864	0.0500447	0.0197824	43.265	17.1024
WT 300	19.6485	21.8764	0.213481	1.90916					24.845	0.0272709	23.5764
WT 300	19.8805	22.3725	0.177758	1.58969					23.3633	0.0894503	77.3322
dde 0	18.8449	21.6936	0.138826	1.24152	0.175696	0.0283853	1.57125	0.253849	27.5093	0.00246463	2.13073	0.00167021	0.000531854	1.44394	0.459802
dde 0	19.9267	22.0375	0.231516	2.07044					28.9774	0.00188561	1.63016
dde 0	19.1813	21.8547	0.156747	1.40178					29.7456	0.000660397	0.570931
dde 30	18.6281	22.7115	0.0589885	0.527533	0.0649555	0.0172	0.580896	0.153819	29.4292	0.000560455	0.484529	0.000676071	0.000113913	0.584482	0.0984807
dde 30	19.3351	22.6968	0.0972786	0.869961					30.1275	0.00056387	0.487481
dde 30	19.2531	23.9484	0.0385993	0.345193					29.3647	0.000903888	0.781436
dde 120	19.468	23.1589	0.0774291	0.692447	0.143375	0.0493026	1.2822	0.440912	24.8173	0.0245296	21.2065	0.0235363	0.00126058	20.3478	1.0898
dde 120	19.7733	21.8332	0.239835	2.14484					25.3445	0.0210329	18.1835
dde 120	19.7765	22.9239	0.112861	1.00931					25.0958	0.0250464	21.6533
dde 300	19.5354	21.9467	0.187989	1.68118	0.171294	0.0282588	1.53188	0.252718	22.7083	0.110887	95.8647	0.139537	0.0242623	120.633	20.9754
dde 300	20.3773	22.6308	0.209709	1.87542					23.4369	0.119944	103.695
dde 300	20.1336	23.2391	0.116185	1.03904					22.5465	0.187779	162.34

## Sheet: wax-
µg/cm²	26 al|Area	24 FA|Area	29 an|Area	26 ol|Area	28 al|Area	26 FA|Area	29 on|Area	29 sl|Area	31 an|Area	28ol|Area	30 al|Area	30 FA|Area	33an|Area	30 ol|Area	32 FA|Area	32 ol|Area		Area
WT 0.1	0.0937661	0.124916	11.8527	0.759665	0.252056	0.457706	7.45361	3.2103	0.543526	1.52251	0.120783	1.64965	0.336922	0.734236	0.0731058	0.565775		3.58737
Wt 0.2	0.111352	0.124395	14.9751	0.749242	0.262564	0.623525	9.10067	3.98429	0.488125	1.49287	0.164094	1.72387	0.445906	0.752576	0.146576	0.514944		3.86486
Wt 0.3	0.0853871	0.131383	12.2039	0.650594	0.234541	0.600909	7.54038	3.35471	0.418017	1.31844	0.107455	1.99122	0.399135	0.597801	0.156086	0.500269		3.89856
dde 0.1	0.0874946	0.11693	14.048	0.878499	0.262181	0.452172	8.43333	3.80364	0.544574	1.81643	0.203778	1.53262	0.436457	0.756572	0.209108	0.41589		3.7418
dde 0.2	0.0752744	0.0940186	10.9368	0.655219	0.193875	0.295057	6.7623	2.94102	0.759296	1.43818	0.147917	0.532901	0.184656	0.667536	0.0969706	0.258159		5.17321
dde 0.3	0.0584466	0.113819	8.88625	0.760595	0.195836	0.37717	6.07069	2.64213	0.531367	1.47537	0.0792775	0.981193	0.232737	0.64071	0.0632615	0.462877		4.05752
WT R.1	0.081454	0.125189	11.4983	0.82624	0.239238	0.393833	7.86162	3.23485	0.432731	1.71361	0.0899184	1.18275	0.306052	0.782584	0.0529257	0.541572		3.39578
WT R.2	0.0797097	0.0358307	11.0676	0.703653	0.170078	0.136053	7.35675	3.12873	0.430542	1.58787	0.0921664	0.579183	0.281189	0.745726	0.329	0.502449		3.69862
WT R.3	0.089747	0.122075	12.5108	0.751329	0.237481	0.588939	7.64246	3.34911	0.438126	1.46872	0.0845209	1.39019	0.364984	0.593893	0.11378	0.474079		3.60175
dde R.1	0.0711985	0.150515	13.5495	1.1744	0.226856	0.515389	9.11618	3.93489	0.584046	2.27699	0.152762	1.13979	0.382416	0.963882	0.109512	0.358425		2.99006
dde R.2	0.0717937	0.0797513	12.3037	0.661782	0.188172	0.303337	7.7034	3.53012	0.475527	1.47373	0.0912667	1.1719	0.374942	0.714706	0.159468	0.205156		3.72823
dde R.3	0.0736248	0.144673	13.644	0.910162	0.216491	0.534288	8.53619	3.80912	0.504995	1.86042	0.127248	1.40254	0.44596	0.836933	0.0776786	0.292691		3.6613
WT N 2.1	0.0706782	0.119848	13.3965	0.809855	0.219113	0.558381	8.84077	3.61077	0.380814	1.74111	0.128259	1.48687	0.450207	0.809246	0.0387358	0.382761		2.82773
WT N 2.2	0.0270305	0.0526471	5.93655	0.49227	0.157388	0.132445	5.18471	2.08648	0.479766	1.15249	0.192119	0.296414	0.0705166	0.690783	0.0684371	0.231591		3.24983
WT N 2.3	0.0429872	0.0742982	8.89522	0.638529	0.148461	0.260887	6.0743	2.43186	0.363544	1.36914	0.0992842	0.657078	0.193983	0.688956	0.00534709	0.192887		3.8397
dde N 2.1	0.0831152	0.163457	14.2153	0.675581	0.239923	0.642662	7.85908	3.07719	0.326721	1.32509	0.168953	1.42393	0.504381	0.469649	0.0240759	0.2264		3.2988
dde N 2.2	0.0587903	0.124571	11.6788	0.63729	0.201146	0.445604	7.15785	2.66419	0.322105	1.32584	0.211178	0.899807	0.28452	0.559147	0.0181767	0.282957		3.17911
dde N 2.3	0.0685203	0.127123	13.7265	0.73002	0.200389	0.504496	7.77946	3.32367	0.337731	1.51976	0.132029	1.20765	0.417567	0.602906	0.0452935	0.192982		3.64333
Wt W 2.1	0.0492991	0.10544	8.34537	0.32194	0.146054	0.460007	5.58255	1.83011	0.274016	0.761465	0.0789149	1.24572	0.188018	0.341014	0.0114995	0.371637		2.8188
Wt W 2.2	0.0450459	0.0739676	9.01924	0.518997	0.147466	0.349736	5.90296	2.44267	0.30946	1.07383	0.0856113	1.1381	0.278866	0.480853	0.0435232	0.222958		4.29931
Wt W 2.3	0.0408411	0.0830144	7.64038	0.159796	0.136107	0.416418	4.77912	1.0841	0.169122	0.437833	0.0663271	0.979166	0.236306	0.207207	0.0200973	0.173642		3.55277
dde W 2.1	0.0817549	0.0454156	13.9696	1.21809	0.131241	0.172998	9.25371	4.04493	0.436872	2.42551	0.152053	0.402686	0.474924	0.928199	0.291748	0.281356		3.33629
dde W 2.2	0.0610381	0.125206	10.2757	0.777588	0.185628	0.446278	6.74054	2.59136	0.539838	1.49038	0.136442	0.922427	0.337778	0.567966	0.0484838	0.246355		2.86415
dde W 2.3	0.0596985	0.124939	11.2164	0.240771	0.206501	0.559062	6.62158	1.60943	0.257017	0.614044	0.0977059	1.02534	0.332349	0.289382	0.011883	0.199921		3.35168
WT N 4.1	0.0404197	0.0930011	7.70193	0.653044	0.149841	0.292887	5.63984	2.29735	0.395483	1.28788	0.198787	0.598841	0.123866	0.556145	0.019007	0.243541		3.08771
WT N 4.2	0.0381059	0.0819595	6.94661	0.640066	0.123527	0.298714	4.95196	2.06667	0.41436	1.21215	0.0522052	0.685161	0.108106	0.536154	0.0249367	0.33231		2.62476
WT N 4.3	0.0510353	0.0910307	10.4049	0.482014	0.167692	0.439389	6.67985	2.74807	0.351277	1.09414	0.137868	1.52217	0.231536	0.500494	0.0494885	0.217365		3.32919
dde N 4.1	0.0786229	0.0965728	16.9275	0.954291	0.214061	0.402056	8.43879	4.33318	0.475351	2.20129	0.0693223	0.909374	0.426598	0.95523	0.260775	0.150448		4.29732
dde N 4.2	0.0563846	0.0756645	11.6638	0.0617334	0.180874	0.399972	6.88516	0.0673257	0.282574	0.222065	0	0.902398	0	0.119423	0	0.248379		3.20156
dde N 4.3	0.0641325	0.141928	14.2958	0.968554	0.213352	0.503569	8.42819	3.6709	0.363042	2.03978	0.119073	1.16116	0.357363	0.828669	0.0785993	0.217414		3.09247
Wt W 4.1	0.0702276	0.0357618	11.8899	0.504917	0.141296	0.183537	7.3218	3.20013	0.357442	1.1548	0.0185454	0.619001	0.330417	0.489003	0.29968	0.249195		3.06036
Wt W 4.2	0.0452636	0.0841417	10.311	0.601894	0.168961	0.327495	6.63398	2.70266	0.322594	1.31649	0.101474	0.7969	0.274485	0.561205	0	0.145847		3.95759
Wt W 4.3	0.0409148	0.0886077	11.6072	0.518697	0.184341	0.405246	7.80924	3.3976	0.404779	1.16818	0.137367	1.74199	0.288747	0.56337	0.0334037	0.153403		3.73692
dde W 4.1	0.0714241	0.121623	13.5034	0.656387	0.194191	0.511817	7.69801	3.12693	0.351881	1.3961	0.158281	1.26738	0.530013	0.519915	0.113047	0.118736		3.60551
dde W 4.2	0.0680703	0.142879	12.833	0.868106	0.213155	0.525472	7.81805	3.42598	0.420929	1.72942	0.159495	1.45285	0.395553	0.66579	0.0904008	0.181154		3.20714
dde W 4.3	0.0702079	0.0801013	14.5605	0.762109	0.165707	0.334311	8.148	3.79376	0.388233	1.66264	0.0773686	0.958989	0.514744	0.672437	0.29419	0.148459		3.44802
WT N 6.1	0.0768046	0.180591	15.3372	1.33163	0.307817	0.622772	7.93201	4.13509	0.48786	2.59721	0.167628	1.1463	0.338916	1.07612	0.0535276	0.359695		2.08982
Wt N 6.2	0.0608896	0.12819	12.4926	1.06829	0.231437	0.431557	8.17127	3.43531	0.478866	2.16387	0.118916	0.947523	0.244373	0.925243	0.0453577	0.348392		2.14949
Wt N 6.3	0.0817284	0.138892	16.0852	0.663737	0.236488	0.809462	9.23246	3.76851	0.429974	1.39854	0.131509	1.96285	0.447482	0.559881	0.0438089	0.239844		3.21192
dde N 6.1	0.0548636	0.0980878	9.54311	0.432667	0.152315	0.382737	5.95228	2.29352	0.296531	0.963712	0.0810205	0.933258	0.273685	0.389544	0.0256178	0.126788		3.34431
dde N 6.2	0.0473975	0.118082	9.7015	0.6894	0.169616	0.42399	6.34945	2.5318	0.280579	1.37692	0.1078	0.86199	0.265328	0.569738	0.0574624	0.161746		3.69748
dde N 6.3	0.0555497	0.129044	11.1419	0.913778	0.197884	0.413624	7.12698	2.98979	0.296879	1.82547	0.133508	0.718696	0.264551	0.716671	0.0616174	0.180168		3.3654
Wt W 6.1	0.059741	0.0758714	8.12156	0.396288	0.172518	0.385234	6.80983	2.93745	0.368127	0.866283	0.102567	1.32289	0.312937	0.381436	0.0465553	0.182469		3.42251
Wt W 6.2	0.0571994	0.124003	11.1851	0.640157	0.197114	0.562455	7.17815	3.05198	0.286785	1.30047	0.117515	1.17977	0.35283	0.496887	0.053612	0.244637		2.62888
Wt W 6.3	0.0564491	0.0800154	10.8893	0.311027	0.166308	0.386814	6.78042	2.83604	0.311076	0.711919	0.107867	1.86383	0.321256	0.339887	0.0294356	0.196611		3.0474
dde W 6.1	0.0601056	0.101482	12.0302	0.756904	0.178147	0.411339	4.24055	3.02705	0.329756	1.52632	0.130357	0.919709	0.358336	0.566027	0.084285	0.120137		4.6523
dde W 6.2	0.0469549	0.115191	10.5343	0.663803	0.17342	0.450106	6.24846	2.6978	0.308293	1.3204	0.133907	1.20201	0.329677	0.50298	0.051411	0.0941097		3.85917
dde W 6.3	0.0606849	0.1343	9.15348	0.765926	0.205178	0.508986	7.41929	3.11666	0.302811	1.51397	0.143551	1.04888	0.334379	0.572731	0.0593985	0.161046		3.35644
Wt N 8.1	0.0759566	0.17396	14.5041	1.00913	0.256666	0.849306	8.75642	3.60703	0.348781	1.87851	0.14547	1.14445	0.348547	0.625737	0.0537748	0.230428		2.91154
Wt N 8.2	0.0824728	0.119887	15.8582	0.804313	0.228669	0.71211	9.57794	4.09151	0.458983	1.73985	0.127612	1.50436	0.314267	0.716977	0.048085	0.200799		2.31058
Wt N 8.3	0.0765835	0.110998	8.37528	0.59033	0.237975	0.544325	8.87117	3.76284	0.396851	1.19151	0.165183	2.38352	0.408015	0.528073	0.066523	0.248388		2.78397
dde N 8.1	0.0821305	0.0945127	16.5154	0.538185	0.207746	0.527943	9.50448	3.8106	0.288626	1.30374	0.0752291	1.45688	0.333584	0.568073	0.0677381	0.139769		4.10201
dde N 8.2	0.129674	0.0967883	11.8613	0.474622	0.1653	0.101577	7.17141	3.10326	0.243199	1.04187	0.125114	1.14601	0.309747	0.393077	0.0668052	0.0972645		5.37292
dde N 8.3	0.0529237	0.0580158	8.83227	0.488671	0.143472	0.249347	3.97244	3.22393	0.224246	1.14772	0.0742344	0.996408	0.202033	0.545416	0.0638048	0.152448		3.97167
WT W 8.1	0.0776151	0.094507	12.0633	0.551778	0.176047	0.435593	8.0233	3.40784	0.418842	1.27727	0.108143	1.32396	0.299002	0.566101	0.0753572	0.176307		2.44007
WT W 8.2	0.0646184	0.106455	12.6178	0.503815	0.17807	0.497333	7.71559	3.37076	0.437086	1.06845	0.103742	1.57769	0.356716	0.46965	0.0758311	0.166859		2.49079
WT W 8.3	0.0592592	0.0820533	12.1965	0.481859	0.176947	0.402969	7.95549	3.39877	0.48522	1.10401	0.133659	1.37207	0.327087	0.53328	0.094851	0.14041		2.99663
dde W 8.1	0.0862718	0.0810435	15.0684	0.70474	0.172036	0.312891	9.31585	3.86634	0.398607	1.59098	0.151749	0.803033	0.426533	0.649524	0.314016	0.20272		2.83311
dde W 8.2	0.0665416	0.0957105	13.241	0.695149	0.186268	0.392707	8.59308	3.66671	0.439117	1.50725	0.12358	1.13331	0.29371	0.65791	0.058882	0.225341		2.67853
dde W 8.3	0.0623372	0.087327	11.1159	0.535291	0.159991	0.348185	7.01415	3.0057	0.559522	1.14675	0.126344	1.12317	0.304948	0.483606	0.0532197	0.186716		3.0156
Wt 24.1	0.0815494	0.0997373	17.6087	0.433771	0.249836	0.536007	10.9161	4.35981	0.529972	0.879934	0.162244	1.67521	0.376242	0.389654	0.0265922	0.154209		2.45631
Wt 24.2	0.0934018	0.133434	22.1135	0.631514	0.304261	0.688395	14.0662	5.55731	0.696471	1.34135	0.138891	1.75917	0.462108	0.529472	0.0436325	0.223675		1.84389
Wt 24.3	0.0901277	0.122852	17.8393	0.588997	0.277133	0.600035	10.9029	4.86085	0.580364	1.17186	0.171509	1.63535	0.506363	0.460123	0.0466874	0.239497		1.64115
dde 24.1	0.0752926	0.0866413	11.6319	0.346962	0.183403	0.427024	7.92984	3.16978	0.389161	0.762289	0.115452	1.08325	0.398162	0.28185	0.0395787	0.129273		3.02024
dde 24.2	0.0724657	0.0841234	13.788	0.36368	0.173886	0.403285	8.0981	3.2365	0.382859	0.765108	0.104421	1.16318	0.398166	0.28529	0.0384035	0.177866		2.62988
dde 24.3	0.0720572	0.098482	14.9292	0.584292	0.198615	0.455279	8.39156	3.25646	0.446295	1.13531	0.113774	1.3818	0.302151	0.447924	0.0833475	0.175118		2.40417
Wt 48,1	0.107076	0.118346	16.4456	0.331859	0.260586	0.639902	9.5957	3.76467	0.451077	0.66109	0.138968	2.22804	0.411155	0.253066	0.0382037	0.21665		2.23059
Wt 48,2	0.076309	0.115393	16.9621	0.377103	0.234314	0.632735	9.87318	3.72999	0.448309	0.816814	0.132976	2.09964	0.384064	0.329337	0.0528731	0.203901		2.09655
Wt 48,3	0.0807832	0.0986295	15.3072	0.407874	0.180606	0.579767	9.09672	3.57194	0.571865	0.859419	0.13294	1.70074	0.254498	0.350418	0.0353761	0.225167		2.38418
dde 48.1	0.0699605	0.0680761	10.5403	0.369412	0.173757	0.452107	5.03585	3.42205	0.479167	0.894103	0.153228	1.27009	0.307509	0.400087	0.0476435	0.102649		4.64305
dde 48.2	0.0834627	0.0565619	13.106	0.355232	0.161282	0.273616	7.3639	3.32028	0.454283	0.732287	0.139826	1.03102	0.395584	0.302046	0.167676	0.108601		3.801
dde 48.3	0.0680286	0.0821788	13.2256	0.37654	0.187367	0.37476	7.63095	3.20169	0.398107	0.791808	0.131936	1.35637	0.383614	0.300811	0.11313	0.137768		3.16913
Wt 72.1	0.203582	0.0508891	13.8266	0.0960586	0.14533	0.337422	8.08695	3.2431	0.387792	0.203174	0.0323791	0.771585	0.301577	0.0598825	0.0271273	0.254579		1.90526
Wt 72.2	0.0692149	0.045998	13.1193	0.107703	0.123934	0.294963	7.57059	2.95923	0.341659	0.208013	0.0239624	0.798959	0.292586	0.0648797	0.0168368	0.0929543		2.85964
Wt 72.3	0.0787712	0.0632637	14.6415	0.141594	0.152945	0.343443	8.83865	3.39477	0.388318	0.289158	0.0930371	0.944778	0.279196	0.0937374	0.0144097	0.227777		2.73777
dde 72.1	0.0914447	0.0655156	9.20161	0.19605	0.166433	0.322658	7.83753	3.30908	0.398937	0.349336	0.09926	0.88508	0.331858	0.104933	0.0269497	0.131477		3.74188
dde 72.2	0.0707537	0.0501239	11.6034	0.145593	0.120544	0.247413	6.27049	2.58084	0.379575	0.29287	0.0309862	0.737973	0.155921	0.100151	0.0137684	0.111258		3.15358
dde 72.3	0.0645741	0.0571941	11.6002	0.192681	0.144169	0.274714	4.25573	2.75578	0.304499	0.354712	0.100027	0.881369	0.308886	0.113233	0.0180903	0.0917992		3.91175
	Sum			Sum	Average	St dev													µg/cm²	Average	st dev
WT 0.1	29.7512			WT 0	31.9005	2.66752			µg/cm²	Sum Average	Sum Average	St dev	st dev		t.test				WT 0	31.9005	2.66752
Wt 0.2	35.6601			dde0	27.8695	4.44881				Wounded	Non wounded								WT R	28.9366	1.25881
Wt 0.3	30.2903			WT R	28.9366	1.25881			WT 0		31.9005		2.66752						WT 4h	26.6011	1.70401
dde 0.1	33.9977			dde R	32.5442	2.20999			WT R	28.9366		1.25881			0.114168				WT 6h	24.9862	1.85372
dde 0.2	26.0392			WT 2 N	24.1441	6.60156			WT 2	19.6253	19.6942	2.27324	6.60156		0.00387171	0.0991316	0.205911		WT 8h	29.11	0.151446
dde 0.3	23.5717			dde 2 N	29.7379	2.03715			WT 4	26.6011	24.1441	1.70401	2.81341		0.0385065	0.00909006	0.0429243		dde2-2 0h	27.8695	4.44881
WT R.1	29.3629			WT 2 W	19.6253	2.27324			WT 6	24.9862	34.5579	1.85372	2.30951		0.0197712	0.173428	0.00512702		dde2-2 R	32.5442	2.20999
WT R.2	27.2265			dde 2 W	27.7567	4.70794			WT 8	29.11	32.8506	0.151446	3.61641		0.106857	0.203753	0.108839		dde2-2 4h	31.3204	0.964647
WT R.3	30.2203			WT 4 N	21.3244	2.81341			WT 24	42.4522		4.52474			0.0234107				dde2-2 6h	25.0716	0.304087
dde R.1	34.7068			dde 4 N	30.5036	6.7507			WT 48	35.195		1.27445			0.0950786				dde2-2 8h	31.4885	2.12449
dde R.2	29.5088			WT 4 W	26.6011	1.70401			WT 72	28.0481		1.5737			0.0766875
dde R.3	33.417			dde 4 W	31.3204	0.964647
WT N 2.1	33.0439			WT 6 N	34.5579	2.30951
WT N 2.2	17.2516			dde 6 N	24.2929	2.14867				Sum Average	Sum Average	St dev	st dev		t.test
WT N 2.3	22.1368			WT 6 W	24.9862	1.85372				Wounded	Non wounded
dde N 2.1	31.4255			dde 6 W	25.0716	0.304087			dde0		27.8695		4.44881
dde N 2.2	26.8719			WT 8 N	32.8506	3.61641			dde R	32.5442		2.20999			0.127017
dde N 2.3	30.9161			dde 8 N	27.4897	6.19685			dde 2	27.7567	27.8695	4.70794	4.44881		0.169865	0.206864
Wt W 2.1	20.113			WT 8 W	29.11	0.151446			dde 4	31.3204	29.7379	0.964647	2.03715		0.334456	0.334456
Wt W 2.2	22.1333			dde 8 W	31.4885	2.12449			dde 6	25.0716	30.5036	0.304087	6.7507		0.212512	0.181899
Wt W 2.3	16.6295			WT 24	42.4522	4.52474			dde 8	31.4885	27.4897	2.12449	6.19685		0.26003	0.473619	0.281083
dde W 2.1	34.3111			dde 24	29.5523	2.05016			dde 24	29.5523		2.05016			0.326254
dde W 2.2	25.493			WT 48	35.195	1.27445			dde 48	26.8661		2.1971			0.394538
dde W 2.3	23.466			dde 48	26.8661	2.1971			dde 72	22.6491		0.837531			0.0891292
WT N 4.1	20.2919			WT 72	28.0481	1.5737
WT N 4.2	18.513			dde 72	22.6491	0.837531
WT N 4.3	25.1683
dde N 4.1	36.8935
dde N 4.2	21.1658
dde N 4.3	33.4516
Wt W 4.1	26.8657
Wt W 4.2	24.3944
Wt W 4.3	28.5431
dde W 4.1	30.3391
dde W 4.2	30.9903
dde W 4.3	32.6318
WT N 6.1	36.1512
Wt N 6.2	31.292
Wt N 6.3	36.2304
dde N 6.1	21.9997
dde N 6.2	23.7128
dde N 6.3	27.1661
Wt W 6.1	22.5418
Wt W 6.2	27.0287
Wt W 6.3	25.3882
dde W 6.1	24.8407
dde W 6.2	24.8728
dde W 6.3	25.5013
Wt N 8.1	34.0083
Wt N 8.2	36.586
Wt N 8.3	27.9576
dde N 8.1	35.5146
dde N 8.2	26.527
dde N 8.3	20.4274
WT W 8.1	29.0749
WT W 8.2	29.3104
WT W 8.3	28.9445
dde W 8.1	34.1448
dde W 8.2	31.3763
dde W 8.3	26.3131
Wt 24.1	38.4796
Wt 24.2	48.7829
Wt 24.3	40.094
dde 24.1	27.0499
dde 24.2	29.5353
dde 24.3	32.0717
Wt 48,1	35.662
Wt 48,2	36.4691
Wt 48,3	33.4539
dde 48.1	23.786
dde 48.2	28.0517
dde 48.3	28.7606
Wt 72.1	28.028
Wt 72.2	26.1308
Wt 72.3	29.9854
dde 72.1	23.5182
dde 72.2	22.9116
dde 72.3	21.5176

## Sheet: Phytohormones
ABA (nmol/g f.w.)
Replicate	A	B	C			Average	St dev
WT0	0.268193	0.296862	0.358469		WT 0	0.307841	0.0376637
WT 30	0.204006	0.35797	0.307473		WT 30	0.289816	0.0640837
WT120	0.430918	0.421297	0.30501		WT 120	0.385742	0.0572209
WT 300	0.400407	0.373484	0.317858		Wt 300	0.363916	0.0343728
dde0	0.63969	0.42313	0.262831		dde0	0.441884	0.154423
dde30	0.379648	0.357646	0.266083		dde30	0.334459	0.0491764
dde120	0.32336	0.461205	0.223922		dde 120	0.336162	0.0972926
dde300	0.263918	0.321311	0.186657		dde 300	0.257295	0.0551713
JA-Ile (nmol/g f.w.)
Replicate	A	B	C			Average	St dev
WT0	0.00254032	0.0040026	0.00200116		WT 0	0.00284803	0.000845556
WT 30	0.154421	0.146993	0.131358		WT 30	0.144258	0.00961197
WT120	0.00795523	0.0170839	0.012839		WT 120	0.012626	0.00372982
WT 300	0.00278423	0.00374715	0.00408262		Wt 300	0.003538	0.000550313
dde0	0	0.000865234	0.000155437		dde0	0.000340224	0.000376623
dde30	0.000414125	0.000485362	0		dde30	0.000299829	0.000213996
dde120	0	0.000836501	0.000133178		dde 120	0.000323226	0.00036699
dde300	0	0.000211661	0.000276112		dde 300	0.000162591	0.000117942
